# Supplementary material for: Single-cell transcriptome analysis profiles the expression features of TMEM173 in BM cells of high-risk B-cell acute lymphoblastic leukemia
Source: BMC Cancer. 2023 Apr 24;23:372. doi: 10.1186/s12885-023-10830-5 (PMC10123968; doi:10.1186/s12885-023-10830-5)
Supplement: Supplementary file 1 — Supplementary Material 1 [file 12885_2023_10830_MOESM1_ESM.xlsx]

## Sheet: 1ScRNA-seq datasets
Single-cell RNA sequencing data from series GSE130116
1. Healthy donors
ID		Sex	Age(years)
GSM3732352	HEALTHY003_SC_CD45	female	25
GSM3732353	HEALTHY004_SC_CD45	male	20
2. ALL patients BM
ID		Sex	Diagnosis Age	Subtype	Stage	Diagnosis Karyotype
GSM3732341	ETV003_DIAGNOSIS	female	9	ETV6-RUNX1	Diagnosis	45,X,-X,t(3;10)(p21;q22),del(6)(q13q21),del(15)(q24q26),add(18)(q21).ish t(12;21)(p13;q22)(wcp21+;wcp12+) [9/41%]; 45,idem,add(11)(q23) [1/4.5%]; 46,XX [12/54.5%]
GSM3732342	ETV003_RELAPSE	female			Relapse
GSM3732357	PH002_DIAGNOSIS	female	8	BCR-ABL1	Diagnosis	54,XX,+X,+2,+5,+6,t(9;22)(q34;q11.2),+14,+18,+21,+der(22)t(9;22)[cp6] [14/70%]; 46,XX,t(9;22)(q34;q11.2) [4/20%]; 46,XX [2/10%
GSM3732358	PH002_RELAPSE	female			Relapse
Typical marker genes for cell annotation
Cell types	Marker genes	Cell types	Marker genes
B cell	MS4A1(CD20)	NK cell	GNLY
B cell	CD79A	NK cell	NKG7
B cell	CD19	NK cell	NCAM1(CD56)
B cell	IGHM	NK cell	TRDC
B cell	MZB1	NK cell	CD3E
T cell	CD3D	DC	CD14
T cell	CD3G	DC	S100A8
T cell	CD3E	DC	S100A9
T cell	CD8A	DC	FC1REA25
T cell	PTPRC	DC	LYZ

## Sheet: 2Marker genes for groups 
Marker genes for 29 clusters in merged data								Marker genes for 17 clusters from healthy donors								Marker genes for 18 clusters from B-ALL patients
gene	p_val	avg_log2FC	pct.1	pct.2	p_val_adj	cluster		gene	p_val	avg_log2FC	pct.1	pct.2	p_val_adj	cluster		gene	p_val	avg_log2FC	pct.1	pct.2	p_val_adj	cluster
CCR7	0	1.22396	0.727	0.089	0	0		S100A9	0	4.10776	1	0.317	0	0		LTB	0	1.23212	0.959	0.428	0	0
IL7R	0	1.16173	0.782	0.149	0	0		S100A8	0	3.87437	0.998	0.298	0	0		CCR7	0	1.21653	0.757	0.147	0	0
TRAC	0	1.05911	0.88	0.236	0	0		S100A12	0	3.13888	0.92	0.059	0	0		IL7R	0	1.16107	0.759	0.186	0	0
CD3D	0	1.02747	0.909	0.225	0	0		LYZ	0	2.67369	0.999	0.214	0	0		TRAC	0	1.06391	0.875	0.271	0	0
CD3E	0	0.982669	0.833	0.206	0	0		TYROBP	0	2.53285	0.995	0.252	0	0		RPS27	0	0.959055	1	0.998	0	0
RPL21	0	0.967691	1	0.998	0	0		FTL	0	2.49449	1	0.971	0	0		RPL21	0	0.958577	1	0.998	0	0
LTB	0	0.941342	0.946	0.428	0	0		FCN1	0	2.46029	0.952	0.094	0	0		TRBC1	0	0.932462	0.604	0.26	0	0
SARAF	0	0.929958	0.953	0.663	0	0		AC020656.1	0	2.40729	0.988	0.164	0	0		CD3D	0	0.911498	0.884	0.253	0	0
NOSIP	0	0.909287	0.731	0.26	0	0		S100A6	0	2.33309	1	0.726	0	0		CD3E	0	0.910498	0.792	0.224	0	0
PIK3IP1	0	0.895719	0.706	0.188	0	0		FOS	0	2.31936	0.984	0.341	0	0		RPL34	0	0.844126	1	0.998	0	0
RPS12	0	0.891196	1	0.998	0	0		CST3	0	2.16651	0.979	0.191	0	0		NOSIP	0	0.837268	0.705	0.334	0	0
RPL30	0	0.884761	1	0.997	0	0		S100A4	0	2.00434	1	0.65	0	0		TRBC2	0	0.822778	0.656	0.306	0	0
RPS27	0	0.856056	1	0.998	0	0		VCAN	0	1.99696	0.855	0.057	0	0		PIK3IP1	0	0.803861	0.671	0.243	0	0
RPS25	0	0.854074	1	0.997	0	0		LST1	0	1.90844	0.946	0.147	0	0		RPS25	0	0.801898	1	0.997	0	0
LDHB	0	0.834229	0.927	0.576	0	0		CTSS	0	1.85501	0.909	0.328	0	0		RPL30	0	0.796626	1	0.997	0	0
CD3G	0	0.8234	0.709	0.164	0	0		LGALS1	0	1.83001	0.981	0.289	0	0		CD3G	0	0.796327	0.719	0.203	0	0
RPL31	0	0.821579	1	0.994	0	0		FTH1	0	1.75693	1	0.975	0	0		RPL32	0	0.794881	1	0.998	0	0
RPL32	0	0.81224	1	0.998	0	0		S100A11	0	1.72646	0.897	0.232	0	0		RPL31	0	0.781725	1	0.994	0	0
RPL34	0	0.802153	1	0.998	0	0		AIF1	0	1.67305	0.893	0.192	0	0		RPS29	0	0.771409	1	0.998	0	0
TRBC1	0	0.801622	0.557	0.214	0	0		NEAT1	0	1.65597	0.939	0.516	0	0		RPL13	0	0.739764	1	0.998	0	0
GNLY	0	4.61512	0.987	0.073	0	1		SARAF	0	0.874642	0.965	0.691	0	1		GNLY	0	4.6554	0.993	0.08	0	1
NKG7	0	3.20313	0.995	0.239	0	1		IL7R	0	0.838271	0.746	0.226	0	1		GZMB	0	3.34996	0.978	0.071	0	1
GZMB	0	3.08152	0.92	0.064	0	1		RPL30	0	0.794551	1	0.996	0	1		NKG7	0	3.2867	1	0.256	0	1
PRF1	0	2.49235	0.909	0.09	0	1		RPS12	0	0.735969	1	0.998	0	1		PRF1	0	2.70895	0.97	0.1	0	1
GZMA	0	2.19816	0.922	0.131	0	1		RPL21	0	0.702704	1	0.999	0	1		GZMA	0	2.35303	0.958	0.13	0	1
FGFBP2	0	2.19315	0.806	0.047	0	1		CD3D	0	0.691864	0.847	0.332	0	1		FGFBP2	0	2.30833	0.844	0.048	0	1
KLRD1	0	2.11487	0.942	0.085	0	1		RPL9	0	0.690971	1	0.998	0	1		KLRD1	0	2.28141	0.964	0.086	0	1
CST7	0	2.07007	0.939	0.138	0	1		TPT1	0	0.685262	1	0.998	0	1		SPON2	0	2.26133	0.842	0.046	0	1
CTSW	0	2.06813	0.951	0.237	0	1		RPS25	0	0.666509	1	0.998	0	1		CST7	0	2.25312	0.963	0.133	0	1
SPON2	0	2.00282	0.758	0.041	0	1		CCR7	0	0.652111	0.561	0.141	0	1		CTSW	0	2.19432	0.967	0.246	0	1
KLRB1	0	1.91089	0.864	0.087	0	1		RPL5	0	0.634148	1	0.989	0	1		KLRB1	0	2.15346	0.904	0.072	0	1
CCL5	0	1.87593	0.819	0.172	0	1		RPS15A	0	0.632246	1	0.999	0	1		CCL4	0	2.07853	0.837	0.09	0	1
CCL4	0	1.86943	0.777	0.092	0	1		PIK3IP1	2.05306e-305	0.648318	0.647	0.229	3.60024e-301	1		CCL5	0	1.97635	0.821	0.152	0	1
HOPX	0	1.60903	0.807	0.102	0	1		NOSIP	5.31631e-284	0.712748	0.672	0.274	9.32268e-280	1		HOPX	0	1.72889	0.833	0.103	0	1
KLRF1	0	1.55585	0.758	0.027	0	1		MALAT1	5.84098e-278	0.660391	1	0.999	1.02427e-273	1		KLRF1	0	1.67726	0.811	0.026	0	1
CD7	0	1.44028	0.885	0.291	0	1		LDHB	4.65425e-263	0.706336	0.889	0.545	8.1617e-259	1		ID2	0	1.58809	0.895	0.335	0	1
CLIC3	0	1.4301	0.647	0.042	0	1		RPS4Y1	3.20124e-258	0.806944	0.818	0.426	5.61369e-254	1		CLIC3	0	1.5235	0.679	0.037	0	1
ID2	0	1.42254	0.858	0.327	0	1		LTB	2.06671e-253	0.684004	0.941	0.533	3.62418e-249	1		CMC1	0	1.49244	0.739	0.163	0	1
GZMH	0	1.35091	0.645	0.06	0	1		FYB1	1.37339e-247	0.719362	0.777	0.404	2.40838e-243	1		CD7	0	1.48908	0.903	0.297	0	1
CD247	0	1.32929	0.805	0.196	0	1		RPS26	7.45284e-241	0.738821	0.964	0.889	1.30693e-236	1		CD247	0	1.45886	0.851	0.203	0	1
TCL1A	0	2.36185	0.83	0.128	0	2		CCL5	0	2.65266	0.938	0.159	0	2		TCL1A	0	2.36238	0.855	0.121	0	2
DNTT	0	2.06116	0.759	0.064	0	2		NKG7	0	1.63539	0.792	0.2	0	2		VPREB3	0	2.08072	0.858	0.089	0	2
CD79B	0	2.00941	0.909	0.238	0	2		IL32	0	1.55102	0.968	0.425	0	2		VPREB1	0	2.03585	0.426	0.038	0	2
VPREB3	0	2.00354	0.828	0.092	0	2		CCL4	0	1.50381	0.493	0.088	0	2		MME	0	1.97535	0.812	0.031	0	2
VPREB1	0	1.94439	0.457	0.031	0	2		GZMK	0	1.4032	0.472	0.052	0	2		CD79B	0	1.95801	0.924	0.256	0	2
MME	0	1.84472	0.749	0.022	0	2		CST7	0	1.35923	0.76	0.131	0	2		DNTT	0	1.85853	0.82	0.099	0	2
MZB1	0	1.7552	0.908	0.115	0	2		DUSP2	0	1.28127	0.631	0.127	0	2		SLC35E3	0	1.82174	0.739	0.116	0	2
RCSD1	0	1.7358	0.958	0.454	0	2		GZMH	0	1.24374	0.363	0.055	0	2		CD24	0	1.81822	0.823	0.071	0	2
CD24	0	1.70048	0.796	0.075	0	2		RGS1	0	1.21759	0.367	0.037	0	2		AL713998.1	0	1.76478	0.607	0.02	0	2
SLC35E3	0	1.67515	0.65	0.088	0	2		CMC1	0	1.20699	0.515	0.104	0	2		MZB1	0	1.75048	0.941	0.144	0	2
SOCS2	0	1.65509	0.834	0.098	0	2		TRAC	0	1.20063	0.844	0.328	0	2		RCSD1	0	1.7285	0.973	0.52	0	2
AL713998.1	0	1.61922	0.531	0.012	0	2		GZMA	0	1.19937	0.653	0.123	0	2		SOCS2	0	1.65823	0.916	0.155	0	2
YBX3	0	1.58468	0.912	0.244	0	2		CD3D	0	1.10272	0.887	0.342	0	2		TERF2	0	1.57527	0.726	0.061	0	2
SOX4	0	1.48713	0.83	0.161	0	2		TRGC2	0	1.08405	0.488	0.044	0	2		YBX3	0	1.56177	0.931	0.284	0	2
TERF2	0	1.4453	0.645	0.043	0	2		CTSW	0	1.01315	0.757	0.22	0	2		ARPP21	0	1.56134	0.474	0.024	0	2
ARPP21	0	1.43943	0.447	0.018	0	2		B2M	0	0.933014	1	0.998	0	2		EIF3F	0	1.53129	0.944	0.709	0	2
EIF3F	0	1.42767	0.918	0.679	0	2		HLA-C	0	0.891808	1	0.953	0	2		LINC01013	0	1.49683	0.716	0.028	0	2
CTGF	0	1.36263	0.517	0.014	0	2		HLA-A	0	0.882893	0.998	0.958	0	2		CTGF	0	1.49485	0.579	0.021	0	2
LINC01013	0	1.35434	0.636	0.019	0	2		TRBC2	5.3232e-291	1.02073	0.777	0.343	9.33477e-287	2		CD79A	0	1.49208	0.819	0.16	0	2
CD79A	0	1.3295	0.791	0.178	0	2		HCST	4.42516e-265	0.907723	0.93	0.598	7.75997e-261	2		SOX4	0	1.40339	0.835	0.2	0	2
IGHM	0	2.44526	0.898	0.23	0	3		CD74	0	2.09027	1	0.717	0	3		SPINK2	0	1.70187	0.573	0.027	0	3
MS4A1	0	2.09998	0.922	0.069	0	3		IGHM	0	2.00384	0.874	0.239	0	3		ANKRD28	0	1.50255	0.86	0.154	0	3
CD74	0	1.99037	1	0.754	0	3		HLA-DRA	0	1.98014	1	0.503	0	3		PRSS57	0	1.42026	0.836	0.109	0	3
IGKC	0	1.90688	0.998	0.369	0	3		IGKC	0	1.93871	0.995	0.401	0	3		SERPINB1	0	1.39171	0.942	0.404	0	3
CD79A	0	1.83942	0.94	0.168	0	3		CD79A	0	1.88503	0.936	0.141	0	3		HSP90AB1	0	1.32833	0.991	0.744	0	3
HLA-DRA	0	1.70587	1	0.536	0	3		MS4A1	0	1.80905	0.911	0.098	0	3		MPO	0	1.29698	0.396	0.067	0	3
IGHD	0	1.60078	0.754	0.083	0	3		HLA-DPA1	0	1.64425	0.977	0.375	0	3		CDK6	0	1.26357	0.825	0.215	0	3
CD37	0	1.50011	0.983	0.682	0	3		IGHD	0	1.60037	0.721	0.082	0	3		FAM30A	0	1.26219	0.694	0.076	0	3
LINC00926	0	1.42321	0.755	0.055	0	3		HLA-DPB1	0	1.51968	0.966	0.435	0	3		EGFL7	0	1.14817	0.836	0.128	0	3
CD79B	0	1.40397	0.906	0.239	0	3		HLA-DRB1	0	1.48372	0.976	0.426	0	3		AVP	0	1.1306	0.328	0.003	0	3
HLA-DPA1	0	1.32132	0.982	0.496	0	3		CD37	0	1.35408	0.977	0.678	0	3		ENO1	0	1.10724	0.96	0.683	0	3
HLA-DPB1	0	1.32064	0.982	0.548	0	3		LINC00926	0	1.26146	0.743	0.067	0	3		GAPDH	0	1.06796	0.996	0.888	0	3
HLA-DRB1	0	1.23996	0.985	0.497	0	3		CD79B	0	1.20365	0.876	0.169	0	3		TXN	0	1.06401	0.934	0.424	0	3
HLA-DQB1	0	1.22861	0.885	0.312	0	3		HLA-DRB5	0	1.17534	0.492	0.102	0	3		HINT1	0	1.05971	0.998	0.818	0	3
TCL1A	0	1.21035	0.672	0.14	0	3		HLA-DQB1	0	1.14301	0.878	0.287	0	3		NPM1	0	1.01944	0.999	0.883	0	3
BANK1	0	1.10119	0.669	0.082	0	3		HLA-DQA2	0	1.11099	0.479	0.094	0	3		ZFAS1	0	0.996849	0.956	0.613	0	3
HLA-DRB5	0	1.06677	0.497	0.144	0	3		TCL1A	0	1.07183	0.583	0.104	0	3		CD99	1.35899e-275	1.41438	0.832	0.493	2.58996e-271	3
HLA-DQA2	0	1.05722	0.492	0.14	0	3		HLA-DQA1	0	0.940311	0.708	0.155	0	3		DNTT	2.20803e-195	1.22555	0.441	0.149	4.20806e-191	3
LTB	0	1.00538	0.932	0.512	0	3		BANK1	0	0.915136	0.59	0.061	0	3		VIM	1.89263e-166	0.992886	0.9	0.697	3.60698e-162	3
CXCR4	0	0.974732	0.837	0.551	0	3		LTB	1.41369e-222	0.943267	0.935	0.553	2.47905e-218	3		FOS	2.08655e-47	1.05833	0.474	0.335	3.97655e-43	3
S100A9	0	3.8433	1	0.241	0	4		CD8B	0	1.32558	0.873	0.093	0	4		CD8B	0	1.68414	0.911	0.08	0	4
S100A8	0	3.68003	1	0.203	0	4		LINC02446	0	1.20426	0.7	0.028	0	4		LINC02446	0	1.40199	0.736	0.028	0	4
S100A12	0	2.88168	0.924	0.074	0	4		RPS12	0	0.795913	1	0.998	0	4		CCR7	0	1.14781	0.838	0.198	0	4
FCN1	0	2.35543	0.975	0.133	0	4		CCR7	0	0.751931	0.654	0.154	0	4		IL7R	0	1.11006	0.831	0.234	0	4
VCAN	0	2.14959	0.914	0.086	0	4		RPS6	0	0.652471	1	0.999	0	4		CD3D	0	1.04007	0.961	0.306	0	4
FOS	0	2.11042	0.981	0.35	0	4		CD8A	0	0.65036	0.574	0.092	0	4		TRAC	0	1.03982	0.942	0.322	0	4
FTL	0	2.07339	1	0.981	0	4		RPL21	0	0.627152	1	0.999	0	4		CD3E	0	1.02545	0.902	0.268	0	4
TYROBP	0	2.07029	0.998	0.342	0	4		CD3D	4.66382e-308	0.860668	0.938	0.35	8.17848e-304	4		CD3G	0	0.857593	0.813	0.244	0	4
S100A6	0	1.99196	1	0.763	0	4		CD3E	6.43257e-275	0.744187	0.875	0.33	1.12802e-270	4		PIK3IP1	0	0.845873	0.769	0.275	0	4
LYZ	0	1.93446	1	0.209	0	4		RPL9	8.98005e-272	0.619457	1	0.998	1.57474e-267	4		RPL21	0	0.82119	1	0.998	0	4
CST3	0	1.88922	0.981	0.251	0	4		CD7	1.82757e-271	0.674933	0.797	0.276	3.20483e-267	4		CD8A	0	0.780014	0.598	0.085	0	4
CD14	0	1.88413	0.865	0.075	0	4		PIK3IP1	1.26778e-262	0.690555	0.711	0.245	2.22318e-258	4		CD27	0	0.757415	0.762	0.225	0	4
CTSS	0	1.77166	0.945	0.389	0	4		TRAC	6.93303e-259	0.791881	0.88	0.337	1.21578e-254	4		RPS12	0	0.757133	1	0.998	0	4
MNDA	0	1.75882	0.914	0.123	0	4		RPL30	6.52497e-248	0.630787	1	0.997	1.14422e-243	4		RPL34	0	0.743094	1	0.998	0	4
S100A4	0	1.66103	1	0.699	0	4		MALAT1	3.04088e-238	0.696528	1	0.999	5.33249e-234	4		RPL13	0	0.734485	1	0.998	0	4
LGALS1	0	1.55165	0.982	0.363	0	4		RGS10	1.9091e-220	0.635451	0.705	0.275	3.3478e-216	4		RPL32	0	0.729592	1	0.998	0	4
TSPO	0	1.51851	0.964	0.488	0	4		LEPROTL1	3.8965e-219	0.656787	0.758	0.311	6.83291e-215	4		RPS27	0	0.71721	1	0.998	0	4
PSAP	0	1.51751	0.95	0.378	0	4		SARAF	6.99762e-219	0.7726	0.977	0.705	1.2271e-214	4		RPS6	0	0.713495	1	0.998	0	4
S100A11	0	1.49264	0.945	0.359	0	4		RPS4Y1	5.1507e-194	0.870544	0.823	0.446	9.03227e-190	4		NOSIP	3.70771e-290	0.787905	0.792	0.362	7.06615e-286	4
NEAT1	0	1.40281	0.972	0.664	0	4		LDHB	4.77431e-172	0.634472	0.926	0.56	8.37223e-168	4		SARAF	6.5951e-250	0.732133	0.956	0.716	1.25689e-245	4
AC020656.1	0	3.80901	0.998	0.169	0	5		GNLY	0	4.10612	0.938	0.063	0	5		S100A8	0	5.47446	0.996	0.081	0	5
LYZ	0	3.6731	1	0.219	0	5		NKG7	0	2.95501	0.986	0.205	0	5		S100A9	0	5.41013	0.995	0.12	0	5
S100A8	0	3.45291	0.999	0.213	0	5		GZMB	0	1.99464	0.737	0.053	0	5		LYZ	0	4.15694	1	0.139	0	5
S100A9	0	3.27144	0.998	0.25	0	5		FGFBP2	0	1.8985	0.688	0.043	0	5		AC020656.1	0	3.89591	0.991	0.1	0	5
S100A12	0	2.13841	0.838	0.089	0	5		KLRB1	0	1.78991	0.811	0.099	0	5		FCN1	0	2.85169	0.972	0.078	0	5
LGALS1	0	2.09268	0.986	0.371	0	5		GZMA	0	1.71223	0.852	0.125	0	5		VCAN	0	2.69088	0.938	0.028	0	5
FCN1	0	1.97653	0.937	0.146	0	5		CCL5	0	1.6982	0.823	0.196	0	5		MNDA	0	2.43417	0.969	0.082	0	5
VCAN	0	1.81589	0.849	0.1	0	5		CTSW	0	1.68976	0.908	0.227	0	5		CST3	0	2.26502	0.991	0.224	0	5
S100A6	0	1.76602	1	0.766	0	5		KLRD1	0	1.6769	0.873	0.078	0	5		CD14	0	2.23605	0.825	0.037	0	5
FTL	0	1.74191	1	0.982	0	5		PRF1	0	1.65598	0.736	0.072	0	5		LGALS1	0	2.08643	0.981	0.348	0	5
CST3	0	1.6909	0.973	0.26	0	5		CST7	0	1.60033	0.877	0.144	0	5		S100A12	0	2.08224	0.759	0.012	0	5
FOS	0	1.65613	0.95	0.359	0	5		TRDC	0	1.45866	0.615	0.034	0	5		FOS	0	1.98795	0.953	0.302	0	5
MNDA	0	1.62797	0.85	0.136	0	5		CCL4	0	1.34474	0.611	0.093	0	5		TYROBP	0	1.94796	0.998	0.335	0	5
TYROBP	0	1.52835	0.985	0.351	0	5		HOPX	0	1.31672	0.716	0.101	0	5		FTL	0	1.93342	1	0.984	0	5
TSPO	0	1.47608	0.934	0.496	0	5		CD7	0	1.28333	0.817	0.281	0	5		S100A6	0	1.86723	1	0.764	0	5
S100A4	0	1.43996	0.999	0.703	0	5		KLRF1	0	1.27557	0.592	0.029	0	5		CTSS	0	1.86268	0.942	0.382	0	5
RETN	0	1.35687	0.431	0.04	0	5		CLIC3	0	1.23025	0.542	0.047	0	5		GRN	0	1.86115	0.945	0.194	0	5
GRN	0	1.30702	0.797	0.222	0	5		SPON2	0	1.21218	0.541	0.031	0	5		S100A10	0	1.74848	0.979	0.481	0	5
CFD	0	1.22196	0.787	0.168	0	5		HLA-C	0	1.10284	1	0.954	0	5		TSPO	0	1.73989	0.986	0.507	0	5
CD14	0	1.18348	0.669	0.095	0	5		IFITM1	5.89778e-277	1.24038	0.819	0.337	1.03423e-272	5		PSAP	0	1.70601	0.982	0.367	0	5
LST1	0	3.10541	0.991	0.292	0	6		IGLC2	0	2.00291	0.831	0.142	0	6		LST1	0	3.53894	1	0.297	0	6
AIF1	0	2.89448	0.992	0.366	0	6		CD74	0	1.90646	1	0.725	0	6		SAT1	0	3.1628	0.993	0.428	0	6
SAT1	0	2.78932	0.988	0.441	0	6		HLA-DRA	0	1.85863	0.998	0.518	0	6		AIF1	0	3.15425	0.999	0.401	0	6
FCGR3A	0	2.78093	0.683	0.128	0	6		CD79A	0	1.79138	0.939	0.164	0	6		FTH1	0	3.05424	1	0.982	0	6
FTH1	0	2.77	1	0.98	0	6		MS4A1	0	1.74753	0.91	0.122	0	6		FCGR3A	0	3.00007	0.824	0.17	0	6
IFITM3	0	2.7073	0.879	0.232	0	6		IGLC3	0	1.70958	0.771	0.097	0	6		CTSS	0	2.9259	0.999	0.381	0	6
FCER1G	0	2.66646	0.984	0.282	0	6		IGHM	0	1.68097	0.869	0.258	0	6		FCER1G	0	2.91943	0.999	0.282	0	6
CTSS	0	2.61462	0.994	0.399	0	6		HLA-DPA1	0	1.59959	0.964	0.393	0	6		IFITM3	0	2.80734	0.973	0.34	0	6
S100A11	0	2.40184	0.985	0.37	0	6		IGHD	0	1.48227	0.701	0.102	0	6		PSAP	0	2.73682	0.999	0.37	0	6
PSAP	0	2.40081	0.992	0.388	0	6		HLA-DPB1	0	1.45893	0.966	0.45	0	6		SERPINA1	0	2.72083	0.988	0.068	0	6
SERPINA1	0	2.39318	0.955	0.1	0	6		CD37	0	1.33139	0.98	0.686	0	6		S100A11	0	2.67504	0.997	0.383	0	6
MS4A7	0	2.30631	0.866	0.062	0	6		LINC00926	0	1.20414	0.749	0.086	0	6		FTL	0	2.67277	1	0.984	0	6
S100A4	0	2.24368	1	0.705	0	6		CD79B	0	1.0949	0.878	0.189	0	6		MS4A7	0	2.64921	0.964	0.062	0	6
COTL1	0	2.23967	0.988	0.391	0	6		BANK1	0	0.954207	0.624	0.074	0	6		COTL1	0	2.63924	0.995	0.311	0	6
FTL	0	2.22853	1	0.982	0	6		HLA-DRB1	2.94738e-305	1.32766	0.967	0.442	5.16853e-301	6		S100A4	0	2.57193	0.999	0.71	0	6
TYROBP	0	2.22575	0.998	0.356	0	6		HLA-DQB1	7.37345e-294	1.10352	0.871	0.304	1.29301e-289	6		TYROBP	0	2.53079	1	0.338	0	6
TYMP	0	2.19553	0.964	0.211	0	6		HLA-DRB5	1.43204e-265	1.20372	0.519	0.111	2.51122e-261	6		TYMP	0	2.42434	0.992	0.211	0	6
CST3	0	2.18141	0.999	0.265	0	6		HLA-DQA2	1.82194e-258	1.1327	0.499	0.104	3.19495e-254	6		CST3	0	2.41034	0.997	0.228	0	6
CFD	0	2.11887	0.955	0.165	0	6		TCL1A	1.129e-249	0.927168	0.553	0.12	1.97981e-245	6		CFD	0	2.3754	0.978	0.139	0	6
NEAT1	0	1.93916	0.996	0.669	0	6		LTB	8.69384e-163	0.949889	0.932	0.565	1.52455e-158	6		S100A6	0	2.29944	1	0.765	0	6
SPINK2	0	1.74225	0.612	0.033	0	7		IL32	0	1.41666	0.984	0.45	0	7		CCL5	0	2.27748	0.991	0.194	0	7
ANKRD28	0	1.40339	0.795	0.118	0	7		IL7R	0	1.36262	0.868	0.257	0	7		GZMH	0	1.93124	0.676	0.113	0	7
HSP90AB1	0	1.38392	0.99	0.684	0	7		KLRB1	7.67236e-298	1.74373	0.584	0.123	1.34543e-293	7		NKG7	0	1.89672	0.984	0.314	0	7
PRSS57	0	1.34866	0.79	0.079	0	7		LTB	1.1871e-225	1.2865	0.96	0.563	2.08169e-221	7		IL32	0	1.77789	0.973	0.33	0	7
SERPINB1	0	1.32021	0.893	0.362	0	7		ITGB1	3.11717e-208	0.79482	0.54	0.148	5.46627e-204	7		TRGC2	0	1.76317	0.757	0.085	0	7
FAM30A	0	1.24981	0.694	0.077	0	7		TNFAIP3	9.42354e-191	0.661521	0.544	0.154	1.65251e-186	7		CD3D	0	1.52618	0.953	0.321	0	7
CDK6	0	1.21333	0.757	0.16	0	7		SYNE2	1.73428e-189	0.58468	0.538	0.145	3.04124e-185	7		KLRG1	0	1.35192	0.761	0.082	0	7
AVP	0	1.18517	0.372	0.003	0	7		TRAC	2.22137e-187	0.844445	0.851	0.352	3.8954e-183	7		CST7	0	1.31801	0.918	0.2	0	7
EGFL7	0	1.14098	0.789	0.087	0	7		RORA	1.42005e-185	0.571589	0.507	0.133	2.4902e-181	7		GZMA	0	1.30192	0.914	0.197	0	7
MPO	0	1.12233	0.328	0.061	0	7		CD2	2.61183e-182	0.667527	0.67	0.228	4.58011e-178	7		CTSW	0	1.19409	0.933	0.304	0	7
NPM1	0	1.08956	0.999	0.862	0	7		CD3D	3.49352e-177	0.737834	0.887	0.368	6.12624e-173	7		KLRD1	0	1.18025	0.842	0.161	0	7
ENO1	0	1.07334	0.956	0.628	0	7		CD3E	1.18742e-145	0.613286	0.81	0.348	2.08227e-141	7		CD3G	0	1.03898	0.811	0.256	0	7
HINT1	0	1.05724	0.997	0.805	0	7		TPT1	6.30938e-127	0.566794	1	0.999	1.10641e-122	7		PRF1	0	0.959277	0.822	0.175	0	7
GAPDH	0	1.04742	0.994	0.854	0	7		ZFP36L2	1.71535e-117	0.735931	0.94	0.769	3.00803e-113	7		DUSP2	0	0.929007	0.543	0.11	0	7
RPLP0	0	1.03336	1	0.973	0	7		LDHB	2.92768e-114	0.649502	0.876	0.572	5.13398e-110	7		TRGC1	5.92827e-246	0.94579	0.381	0.08	1.12981e-241	7
RPS4X	0	1.00117	1	0.999	0	7		ANXA1	4.13069e-105	0.605915	0.729	0.357	7.24357e-101	7		HCST	3.2955e-245	0.954196	0.981	0.634	6.28056e-241	7
TXN	0	0.991469	0.88	0.371	0	7		TRBC2	3.62579e-90	0.604816	0.709	0.368	6.35819e-86	7		TRAC	4.55242e-244	0.98262	0.862	0.34	8.67601e-240	7
H2AFY	0	0.976453	0.908	0.419	0	7		RPS4Y1	3.49633e-82	0.581192	0.78	0.458	6.13117e-78	7		KLRB1	1.86015e-224	1.4128	0.537	0.157	3.54507e-220	7
DNTT	1.45576e-237	1.17536	0.371	0.098	2.86901e-233	7		JUNB	2.27975e-73	0.82337	0.878	0.705	3.99776e-69	7		TRDC	9.42387e-156	1.25733	0.395	0.121	1.796e-151	7
CD99	3.97775e-234	1.27021	0.789	0.456	7.83935e-230	7		TRBC1	1.92518e-70	0.635411	0.503	0.23	3.37599e-66	7		CMC1	1.05946e-149	0.936133	0.541	0.218	2.01912e-145	7
IL32	0	1.38044	0.921	0.387	0	8		AC020656.1	0	3.1164	0.974	0.293	0	8		GZMK	0	2.21287	0.664	0.038	0	8
LTB	0	1.25836	0.933	0.522	0	8		LYZ	0	3.01219	0.982	0.337	0	8		CCL5	0	2.14781	0.786	0.207	0	8
TRAC	0	1.19005	0.889	0.352	0	8		MPO	0	2.64925	0.471	0.028	0	8		IL32	0	1.60046	0.911	0.334	0	8
CD3D	0	0.963741	0.908	0.348	0	8		LGALS1	0	2.4021	0.964	0.398	0	8		TRAC	0	1.45479	0.869	0.341	0	8
IL7R	6.21325e-303	0.964914	0.709	0.266	1.22451e-298	8		RETN	0	1.97954	0.664	0.083	0	8		CD3D	0	1.333	0.883	0.326	0	8
CD2	1.21335e-297	0.761105	0.642	0.225	2.39126e-293	8		PRTN3	0	1.96288	0.267	0.009	0	8		TRGC2	0	1.1733	0.518	0.099	0	8
CD3E	2.06192e-252	0.673518	0.777	0.322	4.06362e-248	8		ELANE	0	1.86497	0.442	0.015	0	8		RGS1	0	1.14992	0.384	0.047	0	8
CD3G	3.83964e-233	0.626902	0.677	0.263	7.56716e-229	8		RNASE2	0	1.47339	0.755	0.061	0	8		CD2	7.51996e-263	0.980893	0.656	0.21	1.43315e-258	8
CD27	6.81101e-175	0.549723	0.565	0.235	1.34231e-170	8		AZU1	0	1.44355	0.527	0.012	0	8		CD3E	6.82509e-247	0.89279	0.785	0.29	1.30072e-242	8
ITM2A	8.8789e-173	0.597338	0.497	0.199	1.74985e-168	8		S100A8	1.35244e-248	1.9803	0.964	0.409	2.37164e-244	8		DUSP2	3.9494e-245	0.96263	0.471	0.115	7.52677e-241	8
TRBC2	2.74408e-162	0.754973	0.682	0.359	5.40803e-158	8		MNDA	1.99454e-229	1.00347	0.758	0.196	3.49763e-225	8		GZMA	4.67462e-234	1.25852	0.658	0.212	8.90889e-230	8
ITGB1	1.98885e-161	0.70724	0.5	0.224	3.91963e-157	8		S100A9	1.20959e-215	1.68973	0.956	0.426	2.12114e-211	8		CD27	4.96055e-201	0.972008	0.644	0.244	9.45381e-197	8
MALAT1	4.68448e-158	0.471892	1	0.999	9.23216e-154	8		GAPDH	8.36937e-206	1.20285	0.998	0.812	1.46765e-201	8		CD69	2.6498e-200	1.06521	0.616	0.232	5.04998e-196	8
CD52	2.38027e-131	0.58596	0.979	0.811	4.69103e-127	8		GRN	2.07579e-205	1.05485	0.776	0.248	3.64011e-201	8		TRBC2	1.3526e-127	0.894582	0.683	0.345	2.57779e-123	8
FYB1	1.37874e-123	0.591726	0.79	0.499	2.71721e-119	8		CFD	9.42857e-202	0.97772	0.713	0.192	1.65339e-197	8		CCL4	1.99024e-111	1.42248	0.436	0.17	3.793e-107	8
SARAF	3.50065e-123	0.527135	0.9	0.718	6.89908e-119	8		SRGN	1.93312e-182	1.29414	0.979	0.641	3.38992e-178	8		TRBC1	1.37972e-106	0.975345	0.617	0.299	2.62946e-102	8
TRBC1	3.44927e-120	0.83271	0.554	0.276	6.79782e-116	8		TSPO	3.37937e-160	1.09092	0.886	0.479	5.92607e-156	8		CCL4L2	1.03619e-94	0.873994	0.177	0.039	1.97476e-90	8
LDHB	6.96366e-112	0.508981	0.862	0.642	1.3724e-107	8		SNHG25	1.45299e-153	1.02656	0.735	0.313	2.54797e-149	8		CCL3	9.97336e-85	1.19053	0.255	0.081	1.90072e-80	8
JUNB	6.8173e-111	0.89065	0.768	0.561	1.34355e-106	8		S100A4	1.25697e-140	1.14194	0.979	0.705	2.20422e-136	8		JUNB	5.91528e-78	0.880633	0.69	0.478	1.12733e-73	8
RPS4Y1	5.44077e-64	0.54346	0.35	0.177	1.07227e-59	8		S100A6	2.53146e-135	1.13219	0.969	0.77	4.43917e-131	8		TRDC	1.33425e-77	0.908579	0.323	0.126	2.54281e-73	8
CCL5	0	2.44444	0.932	0.212	0	9		IGLL1	0	3.06373	0.729	0.031	0	9		IGHM	0	2.8311	0.941	0.236	0	9
GZMK	0	2.42359	0.877	0.051	0	9		STMN1	0	2.85089	0.901	0.167	0	9		MS4A1	0	2.40159	0.957	0.051	0	9
CCL4	0	2.03607	0.639	0.144	0	9		DNTT	0	1.93176	0.298	0.012	0	9		IGKC	0	1.93194	1	0.359	0	9
RGS1	0	1.80994	0.632	0.045	0	9		VPREB1	0	1.89098	0.458	0.024	0	9		CD74	0	1.90909	1	0.792	0	9
IL32	0	1.60457	0.977	0.387	0	9		SOX4	0	1.61195	0.81	0.105	0	9		CD79A	0	1.84629	0.963	0.189	0	9
GZMA	0	1.55831	0.859	0.188	0	9		PCLAF	0	1.60444	0.599	0.039	0	9		IGHD	0	1.67437	0.831	0.084	0	9
TRAC	0	1.55184	0.929	0.353	0	9		SPINK2	0	1.56967	0.473	0.034	0	9		CD37	0	1.65927	0.988	0.688	0	9
DUSP2	0	1.41292	0.674	0.131	0	9		TYMS	0	1.37385	0.539	0.029	0	9		CD79B	0	1.65332	0.966	0.29	0	9
CMC1	0	1.29898	0.603	0.181	0	9		HMGA1	6.91853e-291	1.40733	0.8	0.161	1.21323e-286	9		LINC00926	0	1.63794	0.802	0.048	0	9
CD3D	0	1.27469	0.934	0.35	0	9		H2AFY	4.01184e-209	1.43161	0.887	0.316	7.03517e-205	9		HLA-DRA	0	1.57904	1	0.562	0	9
CST7	0	1.16124	0.821	0.198	0	9		HNRNPA1	2.63168e-203	1.5478	1	0.941	4.61492e-199	9		TCL1A	0	1.42294	0.799	0.164	0	9
CD69	0	1.10632	0.678	0.226	0	9		TUBB	6.33004e-203	2.43013	0.81	0.267	1.11004e-198	9		HLA-DQB1	0	1.35349	0.918	0.336	0	9
CD2	0	1.01271	0.714	0.224	0	9		TUBA1B	6.50974e-173	2.825	0.82	0.323	1.14155e-168	9		BANK1	0	1.34751	0.801	0.099	0	9
CD3E	0	0.896668	0.837	0.322	0	9		HIST1H4C	3.36545e-154	3.21742	0.739	0.248	5.90166e-150	9		HLA-DPB1	0	1.33623	0.994	0.609	0	9
HLA-A	3.09307e-286	0.87515	1	0.959	6.09581e-282	9		DUT	1.22114e-146	1.33019	0.744	0.257	2.14139e-142	9		BIRC3	0	1.30198	0.754	0.161	0	9
TRBC2	6.34683e-279	1.12265	0.786	0.356	1.25083e-274	9		H2AFZ	4.34599e-141	2.07617	0.833	0.396	7.62114e-137	9		HVCN1	0	1.02751	0.652	0.108	0	9
CCL4L2	1.17832e-262	0.919036	0.209	0.027	2.32223e-258	9		HMGB1	2.89138e-129	2.00134	0.98	0.81	5.07033e-125	9		HLA-DPA1	1.39735e-285	1.17615	0.985	0.564	2.66307e-281	9
CCL3	9.14723e-202	1.16902	0.3	0.068	1.80274e-197	9		GAPDH	1.56967e-125	1.35929	0.995	0.815	2.75257e-121	9		HLA-DRB1	1.71194e-276	1.21908	0.992	0.536	3.26261e-272	9
CXCR4	2.04788e-170	0.95911	0.833	0.56	4.03596e-166	9		HMGN2	2.90765e-113	2.0109	0.914	0.647	5.09885e-109	9		LTB	2.35354e-214	1.11803	0.931	0.494	4.48538e-210	9
TRBC1	3.66768e-99	0.939213	0.535	0.278	7.22826e-95	9		HMGB2	7.30068e-71	2.13108	0.746	0.461	1.28025e-66	9		HLA-DQA2	8.64691e-203	1.07556	0.542	0.171	1.64793e-198	9
CCL5	0	2.4121	0.997	0.212	0	10		TCL1A	0	3.18504	0.98	0.129	0	10		IGHM	0	2.76961	0.944	0.241	0	10
GZMH	0	2.27748	0.803	0.097	0	10		CD79B	0	3.07653	0.99	0.216	0	10		MS4A1	0	2.30431	0.952	0.058	0	10
NKG7	0	2.21013	0.976	0.294	0	10		VPREB3	0	2.17648	0.911	0.089	0	10		IGLC2	0	2.17694	0.875	0.126	0	10
TRGC2	0	1.76882	0.729	0.086	0	10		IGLL5	0	1.85045	0.706	0.044	0	10		IGLC3	0	1.93626	0.82	0.08	0	10
CST7	0	1.50834	0.928	0.196	0	10		CD24	0	1.5667	0.765	0.077	0	10		CD74	0	1.8644	1	0.793	0	10
CD3D	0	1.50798	0.948	0.351	0	10		VPREB1	0	1.48237	0.59	0.024	0	10		CD79A	0	1.80103	0.959	0.195	0	10
IL32	0	1.48283	0.958	0.39	0	10		PCDH9	0	1.35252	0.706	0.034	0	10		IGHD	0	1.66885	0.83	0.089	0	10
CTSW	0	1.24483	0.916	0.29	0	10		FAM129C	0	1.32159	0.696	0.07	0	10		LINC00926	0	1.66229	0.822	0.052	0	10
GZMA	0	1.22588	0.852	0.19	0	10		MZB1	0	1.27639	0.71	0.076	0	10		CD79B	0	1.63547	0.948	0.296	0	10
FGFBP2	0	1.20519	0.631	0.107	0	10		SOX4	7.55524e-298	1.71434	0.802	0.111	1.32489e-293	10		CD37	0	1.60718	0.984	0.69	0	10
CMC1	0	1.19548	0.624	0.182	0	10		SPIB	2.48791e-281	1.31856	0.645	0.073	4.36281e-277	10		HLA-DRA	0	1.58549	0.999	0.565	0	10
KLRD1	0	1.1323	0.782	0.152	0	10		IGHM	1.23354e-237	2.49346	0.997	0.281	2.16314e-233	10		TCL1A	0	1.44228	0.818	0.168	0	10
KLRG1	0	1.04631	0.652	0.094	0	10		HIST1H1C	3.22287e-233	1.90122	0.635	0.09	5.65162e-229	10		HLA-DQB1	0	1.37135	0.932	0.34	0	10
CD3G	0	1.03687	0.802	0.262	0	10		YBX3	3.11544e-177	1.54535	0.792	0.195	5.46323e-173	10		BIRC3	0	1.31458	0.776	0.165	0	10
B2M	0	1.01349	1	0.998	0	10		IGLL1	9.41997e-148	1.27247	0.386	0.045	1.65189e-143	10		BANK1	0	1.23111	0.747	0.106	0	10
GZMB	0	1.00659	0.683	0.134	0	10		STMN1	4.76009e-146	1.21559	0.734	0.178	8.34729e-142	10		IL4R	2.47777e-264	1.05924	0.493	0.101	4.72213e-260	10
CD8A	0	0.926784	0.62	0.11	0	10		RCSD1	8.9302e-146	1.59252	0.901	0.372	1.566e-141	10		HLA-DPB1	2.43927e-263	1.28489	0.993	0.611	4.64876e-259	10
TRAC	1.86525e-300	1.10583	0.861	0.357	3.67603e-296	10		NSMCE1	5.44572e-139	1.27379	0.655	0.157	9.54961e-135	10		HLA-DPA1	5.69841e-250	1.20456	0.989	0.567	1.086e-245	10
HLA-A	1.13213e-296	0.915534	1	0.959	2.2312e-292	10		HLA-DRA	5.83712e-102	1.36854	1	0.538	1.0236e-97	10		HLA-DRB1	8.92879e-235	1.23509	0.996	0.539	1.70165e-230	10
HCST	1.15504e-278	0.989152	0.97	0.634	2.27635e-274	10		CD74	6.80449e-91	1.27897	1	0.737	1.19324e-86	10		LTB	2.3773e-157	1.02005	0.908	0.498	4.53067e-153	10
IGLC2	0	2.4569	0.956	0.142	0	11		AHSP	0	3.31516	0.513	0.014	0	11		HBD	0	4.34888	0.67	0.026	0	11
IGHM	0	2.17285	0.906	0.255	0	11		HBD	0	3.26261	0.659	0.02	0	11		AHSP	0	3.76008	0.432	0.013	0	11
MS4A1	0	1.92161	0.928	0.101	0	11		CA1	0	3.10039	0.478	0.016	0	11		CA1	0	3.23156	0.405	0.013	0	11
CD74	0	1.79997	0.998	0.763	0	11		FAM178B	0	1.88574	0.509	0.007	0	11		HBM	0	2.62371	0.207	0.006	0	11
CD79A	0	1.67706	0.93	0.197	0	11		APOC1	0	1.69836	0.509	0.005	0	11		BLVRB	0	2.61636	0.704	0.165	0	11
HLA-DRA	0	1.60364	0.998	0.553	0	11		PCLAF	2.0526e-307	1.68571	0.608	0.047	3.59944e-303	11		CA2	0	2.22149	0.409	0.033	0	11
IGHD	0	1.51581	0.771	0.107	0	11		HBA1	5.54886e-218	4.92473	0.474	0.041	9.73048e-214	11		APOC1	0	2.03425	0.539	0.005	0	11
CD37	0	1.44676	0.981	0.693	0	11		HBB	7.76183e-199	6.64981	0.853	0.199	1.36112e-194	11		TMEM14C	0	1.86849	0.765	0.23	0	11
LINC00926	0	1.39509	0.794	0.079	0	11		BLVRB	2.19364e-143	2.30932	0.728	0.179	3.84676e-139	11		IFI27	0	1.76216	0.398	0.025	0	11
CD79B	0	1.26484	0.907	0.264	0	11		HBM	5.18343e-130	1.41754	0.129	0.004	9.08967e-126	11		KLF1	0	1.7621	0.725	0.006	0	11
HLA-DPA1	0	1.25805	0.971	0.515	0	11		HBA2	2.55855e-114	4.80773	0.319	0.035	4.48667e-110	11		FAM178B	0	1.723	0.475	0.004	0	11
HLA-DPB1	0	1.21832	0.982	0.564	0	11		TMEM14C	5.48345e-114	1.55693	0.621	0.153	9.61579e-110	11		PCLAF	0	1.67561	0.651	0.092	0	11
HLA-DQB1	0	1.2025	0.888	0.333	0	11		PRDX2	1.32146e-102	2.60826	0.724	0.256	2.31731e-98	11		TPSAB1	2.98886e-271	3.02962	0.2	0.013	5.69616e-267	11
TCL1A	0	1.10664	0.689	0.159	0	11		HMGA1	2.30594e-102	1.60317	0.629	0.173	4.0437e-98	11		PRDX2	8.88742e-261	2.72748	0.783	0.306	1.69376e-256	11
BANK1	0	1.04021	0.68	0.103	0	11		TUBA1B	7.84431e-102	1.88906	0.815	0.33	1.37558e-97	11		HBB	1.53902e-223	7.54756	0.637	0.219	2.93307e-219	11
BIRC3	0	0.950818	0.622	0.168	0	11		HSP90AA1	2.97569e-92	1.58537	0.983	0.584	5.21818e-88	11		HBA1	3.07821e-217	5.11402	0.412	0.083	5.86644e-213	11
HLA-DRB1	3.89354e-287	1.17199	0.979	0.515	7.67338e-283	11		YBX1	5.75471e-84	1.4712	0.991	0.831	1.00915e-79	11		HBA2	1.09293e-196	5.57679	0.376	0.075	2.08291e-192	11
HLA-DRB5	1.54984e-214	1.04134	0.513	0.157	3.05442e-210	11		TUBB	2.81875e-83	1.6124	0.711	0.276	4.94297e-79	11		HIST1H4C	3.86281e-189	2.22844	0.83	0.424	7.36175e-185	11
HLA-DQA2	4.05937e-192	1.00272	0.488	0.153	8.00021e-188	11		HIST1H4C	4.24118e-53	2.35788	0.595	0.257	7.43733e-49	11		SLC25A37	8.33746e-175	1.59609	0.541	0.165	1.58895e-170	11
CXCR4	1.30294e-163	0.950093	0.863	0.561	2.56782e-159	11		ATP5IF1	7.28543e-31	1.63714	0.582	0.395	1.27757e-26	11		TPSB2	3.06361e-173	2.52797	0.152	0.012	5.83863e-169	11
HIST1H4C	0	3.85014	0.903	0.346	0	12		CCL3	0	2.55561	0.773	0.049	0	12		TUBA1B	0	3.271	1	0.552	0	12
TUBA1B	0	3.36747	1	0.459	0	12		CD160	0	2.1136	0.936	0.054	0	12		STMN1	0	3.26447	1	0.365	0	12
STMN1	0	3.31787	0.993	0.282	0	12		IL2RB	0	1.54876	0.855	0.066	0	12		TUBB	0	3.01254	0.997	0.459	0	12
TUBB	0	3.03879	0.989	0.373	0	12		XCL1	0	1.54333	0.645	0.021	0	12		HMGB2	0	3.01028	1	0.475	0	12
HMGB2	0	2.94431	0.998	0.466	0	12		KLRF1	0	1.48229	0.843	0.061	0	12		HMGN2	0	2.32323	1	0.708	0	12
H2AFZ	0	2.40612	0.99	0.495	0	12		XCL2	5.79756e-284	1.55664	0.727	0.056	1.01666e-279	12		H2AFZ	0	2.31072	0.997	0.564	0	12
HMGN2	0	2.39573	0.998	0.687	0	12		TRDC	6.44001e-248	1.3105	0.762	0.068	1.12932e-243	12		PCLAF	0	2.23434	0.928	0.086	0	12
HMGB1	0	2.34593	1	0.875	0	12		KLRB1	3.91496e-238	2.5675	0.977	0.141	6.86527e-234	12		TYMS	0	2.20797	0.916	0.068	0	12
PCLAF	0	2.22902	0.931	0.066	0	12		KLRD1	1.20742e-222	1.70079	0.942	0.128	2.11732e-218	12		MKI67	0	2.16952	0.735	0.041	0	12
IGLL1	0	2.2197	0.401	0.044	0	12		CMC1	2.43964e-199	2.16647	0.895	0.138	4.27815e-195	12		HMGB1	0	2.13872	1	0.908	0	12
TYMS	0	2.08947	0.906	0.05	0	12		CCL4	9.85145e-159	1.82268	0.808	0.123	1.72755e-154	12		UHRF1	0	2.1178	0.846	0.093	0	12
MKI67	0	1.94246	0.75	0.03	0	12		GZMA	5.47171e-154	1.6074	0.93	0.17	9.59518e-150	12		CENPF	0	1.97175	0.662	0.053	0	12
UBE2C	0	1.87515	0.636	0.022	0	12		CD7	6.06584e-135	2.01554	0.988	0.312	1.06371e-130	12		UBE2C	0	1.97057	0.627	0.026	0	12
UHRF1	0	1.84146	0.754	0.06	0	12		NKG7	1.16406e-132	2.07042	1	0.254	2.0413e-128	12		NUSAP1	0	1.89297	0.728	0.038	0	12
CENPF	0	1.77887	0.661	0.037	0	12		ID2	3.03347e-99	1.59199	0.971	0.349	5.31949e-95	12		MDK	0	1.88611	0.728	0.118	0	12
DUT	0	1.76092	0.913	0.33	0	12		CTSW	2.82117e-93	1.38023	0.913	0.27	4.9472e-89	12		TOP2A	0	1.80714	0.667	0.027	0	12
NUSAP1	0	1.74434	0.729	0.027	0	12		CD63	4.53836e-85	1.28942	0.884	0.306	7.95846e-81	12		TUBB4B	0	1.74012	0.822	0.157	0	12
TOP2A	0	1.7398	0.679	0.023	0	12		H3F3B	4.72218e-74	1.3326	1	0.953	8.28081e-70	12		PTTG1	0	1.71423	0.685	0.094	0	12
GAPDH	0	1.65535	0.999	0.856	0	12		CCL5	2.19901e-52	1.51425	0.709	0.237	3.85618e-48	12		DUT	2.6785e-296	1.7064	0.93	0.387	5.10468e-292	12
TUBB4B	0	1.62956	0.793	0.124	0	12		NFKBIA	4.18989e-44	1.4199	0.756	0.347	7.34739e-40	12		HIST1H4C	5.59839e-266	3.61466	0.911	0.424	1.06694e-261	12
MPO	0	3.79802	0.758	0.056	0	13		KRT19	0	1.49615	0.327	0.001	0	13		PRTN3	0	4.0811	0.901	0.014	0	13
PRTN3	0	3.5019	0.677	0.012	0	13		SCGB1D2	6.55045e-294	1.63743	0.105	0	1.14869e-289	13		MPO	0	4.03849	0.816	0.076	0	13
ELANE	0	3.38322	0.75	0.02	0	13		SCGB2A2	9.63383e-265	3.04834	0.111	0	1.68939e-260	13		ELANE	0	3.95517	0.941	0.02	0	13
AC020656.1	0	2.85696	0.855	0.196	0	13		SLPI	4.27253e-217	0.963467	0.157	0.002	7.49231e-213	13		AZU1	0	3.14639	0.957	0.024	0	13
LYZ	0	2.71855	0.904	0.244	0	13		IFI27	1.55573e-212	0.965918	0.203	0.004	2.72813e-208	13		AC020656.1	0	3.12285	0.87	0.145	0	13
AZU1	0	2.62976	0.79	0.022	0	13		DCD	1.07735e-194	4.14776	0.105	0.001	1.88924e-190	13		LYZ	0	3.05044	0.918	0.181	0	13
CTSG	0	1.72399	0.632	0.025	0	13		SCGB1B2P	5.57571e-184	1.31469	0.118	0.001	9.77757e-180	13		CTSG	0	2.15868	0.814	0.042	0	13
CFD	0	1.66933	0.811	0.185	0	13		KRT18	1.57515e-97	0.919146	0.209	0.012	2.76219e-93	13		CFD	0	1.98884	0.913	0.175	0	13
RNASE2	0	1.33169	0.764	0.071	0	13		TSC22D1	6.3776e-91	1.08485	0.366	0.04	1.11838e-86	13		RNASE2	0	1.40806	0.855	0.069	0	13
CLEC11A	0	1.26046	0.558	0.112	0	13		DNTT	3.39523e-82	1.49846	0.242	0.019	5.95388e-78	13		MGST1	0	1.21009	0.717	0.097	0	13
RPLP1	0	1.11199	1	0.999	0	13		CD9	9.24551e-57	1.10084	0.301	0.042	1.62129e-52	13		RAB32	0	1.02179	0.793	0.115	0	13
MGST1	0	0.958674	0.596	0.096	0	13		IGFBP7	9.0208e-40	1.11776	0.353	0.079	1.58189e-35	13		CSTA	7.39564e-278	0.99742	0.727	0.116	1.40946e-273	13
RPS24	1.75915e-293	0.90797	1	0.997	3.46693e-289	13		IFITM3	5.44178e-34	0.907043	0.359	0.091	9.54271e-30	13		RPLP1	6.98405e-231	1.30545	1	0.999	1.33102e-226	13
SRGN	6.15205e-280	1.78149	0.973	0.62	1.21245e-275	13		HSPA1A	1.96926e-33	1.06628	0.268	0.054	3.45329e-29	13		CLEC11A	1.09217e-206	1.3905	0.617	0.123	2.08146e-202	13
PRSS57	5.85896e-270	1.18383	0.494	0.101	1.15468e-265	13		H3F3B	4.33829e-26	1.22833	1	0.953	7.60763e-22	13		RPS24	6.60832e-206	1.07226	1	0.997	1.25941e-201	13
LGALS1	1.29309e-264	1.72937	0.897	0.391	2.54843e-260	13		ANKRD28	4.06055e-25	1.11174	0.261	0.065	7.12058e-21	13		SRGN	6.52079e-203	2.16364	1	0.601	1.24273e-198	13
VAMP8	1.83788e-193	0.966266	0.898	0.576	3.6221e-189	13		YBX3	3.67421e-18	1.15254	0.425	0.205	6.4431e-14	13		APLP2	2.31114e-150	1.06183	0.839	0.297	4.40457e-146	13
APLP2	2.18148e-189	0.862178	0.714	0.272	4.29925e-185	13		ZFP36	1.22728e-11	1.06436	0.542	0.394	2.15217e-07	13		PRSS57	4.65574e-150	1.25193	0.625	0.153	8.87291e-146	13
GAPDH	8.99827e-187	0.945507	0.997	0.857	1.77338e-182	13		JUN	1.37179e-06	1.06212	0.484	0.424	0.0240557	13		LGALS1	1.001e-148	1.77589	0.898	0.38	1.90771e-144	13
ENO1	6.25863e-165	0.878193	0.926	0.636	1.23345e-160	13		KLF6	0.00025793	0.909491	0.418	0.404	1	13		VAMP8	1.18412e-124	1.0084	0.949	0.649	2.25669e-120	13
KLRB1	0	2.73119	0.975	0.148	0	14		FCER1A	0	2.84209	0.904	0.023	0	14		IL32	2.27673e-207	1.99432	0.964	0.352	4.33898e-203	14
IL32	0	1.71799	0.985	0.396	0	14		CLEC10A	0	1.86377	0.719	0.009	0	14		TRAC	1.81001e-166	1.62444	0.928	0.357	3.44951e-162	14
IL7R	0	1.43302	0.845	0.272	0	14		HLA-DQA1	3.00528e-136	2.72597	0.933	0.198	5.27006e-132	14		CD3D	3.04089e-135	1.17493	0.905	0.343	5.79532e-131	14
TRGC1	0	1.25327	0.511	0.067	0	14		CST3	2.45197e-119	3.19875	1	0.338	4.29978e-115	14		CD2	1.0554e-117	1.02211	0.679	0.224	2.01138e-113	14
GZMK	0	1.19098	0.521	0.071	0	14		ANXA2	1.63261e-115	1.98481	0.978	0.281	2.86294e-111	14		LTB	5.51835e-102	1.61246	0.926	0.505	1.05169e-97	14
CCL5	0	1.18582	0.854	0.224	0	14		HLA-DMA	1.2914e-103	1.52555	0.956	0.256	2.2646e-99	14		CD52	1.93956e-92	1.04099	0.982	0.773	3.69642e-88	14
KLRG1	0	1.0694	0.65	0.101	0	14		HLA-DQB1	7.73504e-98	2.17543	0.978	0.334	1.35642e-93	14		CD3G	1.68608e-79	0.694532	0.721	0.277	3.21333e-75	14
RORA	0	0.833992	0.635	0.145	0	14		HLA-DPA1	3.90975e-94	2.69107	1	0.424	6.85613e-90	14		CD3E	5.62215e-78	0.733487	0.751	0.306	1.07147e-73	14
GZMA	6.40385e-282	0.997018	0.773	0.2	1.26207e-277	14		HLA-DRB1	2.14613e-93	2.88379	1	0.471	3.76345e-89	14		ITM2A	1.01784e-70	0.913729	0.544	0.204	1.93981e-66	14
LYAR	4.23927e-262	0.917079	0.684	0.199	8.35475e-258	14		HLA-DPB1	6.88973e-91	2.67712	1	0.478	1.20818e-86	14		CD27	5.05816e-69	0.689126	0.636	0.257	9.63984e-65	14
TRDC	5.33844e-244	1.59992	0.468	0.104	1.0521e-239	14		S100A10	1.10622e-84	1.94784	1	0.534	1.93986e-80	14		TRBC2	1.47368e-59	0.922164	0.7	0.355	2.80854e-55	14
TRGC2	1.84253e-229	0.773307	0.469	0.099	3.63126e-225	14		GSTP1	2.18447e-78	1.72544	0.993	0.495	3.83069e-74	14		LAT	4.32181e-59	0.599241	0.562	0.227	8.23651e-55	14
DUSP2	2.31413e-223	0.838616	0.558	0.142	4.56069e-219	14		HLA-DRA	4.12213e-78	2.40698	1	0.544	7.22856e-74	14		IL7R	5.90889e-56	0.854356	0.621	0.271	1.12612e-51	14
CD3D	1.11965e-189	0.91044	0.882	0.359	2.2066e-185	14		COTL1	4.29329e-77	1.65361	1	0.521	7.52871e-73	14		CORO1B	9.12698e-52	0.67395	0.464	0.188	1.73942e-47	14
SYNE2	2.29809e-173	0.789073	0.643	0.227	4.52907e-169	14		CD74	1.26891e-76	2.48318	1	0.741	2.22516e-72	14		IFITM1	7.76164e-47	0.649326	0.905	0.627	1.47921e-42	14
NKG7	6.16815e-170	0.989095	0.78	0.306	1.21562e-165	14		TUBA1B	1.76174e-74	1.82094	0.919	0.333	3.08938e-70	14		TRBC1	3.30453e-45	1.01141	0.626	0.309	6.29777e-41	14
CD3E	6.1001e-161	0.740745	0.803	0.33	1.20221e-156	14		VIM	4.45895e-73	1.75598	1	0.726	7.81922e-69	14		KLRB1	9.75657e-45	0.910727	0.451	0.172	1.85941e-40	14
CTSW	1.10508e-149	0.718205	0.749	0.301	2.17788e-145	14		LGALS1	1.40301e-69	1.85623	0.993	0.418	2.46032e-65	14		ITGB1	2.86115e-43	0.800965	0.538	0.28	5.45278e-39	14
ANXA1	1.18735e-120	0.703694	0.799	0.388	2.34003e-116	14		GAPDH	2.83409e-61	1.46923	1	0.819	4.96985e-57	14		PTPRC	7.27066e-38	0.611695	0.91	0.697	1.38564e-33	14
LTB	6.83488e-70	1.00367	0.784	0.533	1.34702e-65	14		LYZ	3.4747e-56	1.45702	1	0.361	6.09324e-52	14		FYB1	5.03928e-28	0.638263	0.769	0.544	9.60386e-24	14
IGLC3	0	2.94766	1	0.102	0	15		LILRA4	0	2.31392	0.967	0.01	0	15		LGALS2	0	1.68192	0.723	0.069	0	15
IGHM	0	2.06514	0.897	0.261	0	15		PLD4	0	2.23614	0.942	0.054	0	15		CST3	5.04863e-256	3.22657	0.993	0.264	9.62168e-252	15
MS4A1	0	1.93347	0.931	0.109	0	15		CCDC50	0	1.77342	0.901	0.06	0	15		LYZ	6.94066e-255	2.39099	0.957	0.185	1.32275e-250	15
CD79A	0	1.71156	0.961	0.204	0	15		SERPINF1	0	1.76406	0.835	0.011	0	15		AC020656.1	4.71142e-254	1.88054	0.901	0.148	8.97903e-250	15
IGHD	0	1.56688	0.758	0.114	0	15		IRF7	7.89243e-282	2.7376	0.959	0.084	1.38402e-277	15		JAML	2.05377e-228	1.49597	0.819	0.156	3.91407e-224	15
LINC00926	0	1.38091	0.791	0.087	0	15		PPP1R14B	1.15936e-252	1.79244	0.884	0.076	2.03306e-248	15		GRN	1.27702e-211	1.45257	0.957	0.234	2.43375e-207	15
CD79B	0	1.25594	0.908	0.27	0	15		TCF4	6.91041e-252	2.02435	0.959	0.092	1.21181e-247	15		HLA-DQA1	3.16153e-203	2.17343	0.897	0.229	6.02524e-199	15
IGLC2	0	1.10637	0.691	0.155	0	15		JCHAIN	2.68523e-236	2.56199	0.983	0.107	4.70881e-232	15		HLA-DQB1	4.3449e-180	2.41639	0.968	0.354	8.2805e-176	15
BANK1	0	1.03822	0.693	0.109	0	15		MZB1	4.24025e-233	1.67876	0.901	0.082	7.43571e-229	15		SAMHD1	1.66636e-176	1.5488	0.954	0.354	3.17574e-172	15
CD74	5.09301e-289	1.76761	1	0.765	1.00373e-284	15		ITM2C	3.73562e-225	2.33365	0.975	0.113	6.55078e-221	15		HLA-DRB1	3.86573e-166	2.66269	1	0.55	7.36732e-162	15
CD37	1.51927e-271	1.38556	0.991	0.695	2.99417e-267	15		GZMB	9.23743e-213	3.02798	0.909	0.098	1.61988e-208	15		COTL1	1.02251e-160	1.73962	0.957	0.344	1.9487e-156	15
HLA-DRA	1.74513e-266	1.58979	0.998	0.557	3.43931e-262	15		CLIC3	2.87314e-208	1.84449	0.843	0.078	5.03834e-204	15		HLA-DRA	1.86604e-157	2.54617	1	0.576	3.55631e-153	15
HLA-DQB1	8.47542e-257	1.17122	0.916	0.338	1.67034e-252	15		IRF8	3.30713e-189	2.61744	0.967	0.139	5.79939e-185	15		HLA-DPA1	1.01181e-156	2.49525	0.993	0.577	1.9283e-152	15
BIRC3	2.36643e-247	0.981295	0.66	0.172	4.66376e-243	15		C12orf75	8.88691e-166	2.08456	0.959	0.156	1.55841e-161	15		HLA-DPB1	2.12625e-155	2.46137	0.989	0.621	4.05221e-151	15
HLA-DPA1	3.04494e-245	1.32593	0.988	0.519	6.00098e-241	15		ALOX5AP	8.90359e-103	2.06838	0.942	0.259	1.56133e-98	15		LGALS1	2.1481e-155	2.03346	0.986	0.382	4.09385e-151	15
HLA-DPB1	4.81949e-226	1.29083	0.981	0.568	9.49826e-222	15		PTGDS	8.15121e-86	1.67694	0.215	0.011	1.4294e-81	15		HLA-DMA	2.31376e-148	1.49445	0.943	0.374	4.40957e-144	15
TCL1A	2.78149e-218	1.0743	0.66	0.165	5.48176e-214	15		SEC61B	4.6558e-83	1.86213	0.975	0.436	8.1644e-79	15		ANXA2	1.3606e-145	1.4572	0.943	0.336	2.59302e-141	15
HLA-DRB1	3.41642e-193	1.15186	0.984	0.52	6.73308e-189	15		PLAC8	1.34394e-76	2.05376	0.95	0.449	2.35673e-72	15		CD74	1.98387e-143	2.05665	1	0.799	3.78086e-139	15
HLA-DQA2	2.76767e-172	1.08807	0.538	0.155	5.45453e-168	15		NPC2	1.93015e-75	1.70774	0.959	0.377	3.38471e-71	15		VIM	6.48572e-136	1.84462	0.993	0.707	1.23605e-131	15
HLA-DRB5	1.54768e-163	1.11776	0.534	0.16	3.05018e-159	15		CD74	6.19348e-63	2.04284	1	0.741	1.08609e-58	15		S100A10	2.06897e-120	1.69255	0.954	0.508	3.94304e-116	15
TRGC2	0	1.08142	0.581	0.098	0	16		FCGR3A	0	2.7005	0.991	0.06	0	16		JCHAIN	0	6.6227	0.911	0.089	0	16
IL32	9.84971e-191	1.28968	0.908	0.4	1.94118e-186	16		MS4A7	2.6974e-271	1.9706	0.89	0.063	4.73016e-267	16		IGLL5	0	5.48246	0.521	0.019	0	16
CCL5	1.16013e-169	1.15362	0.719	0.229	2.28639e-165	16		SMIM25	1.91131e-252	2.06185	0.945	0.078	3.35167e-248	16		IGHA2	0	3.5702	0.491	0.008	0	16
TRDC	5.20598e-161	1.24299	0.437	0.106	1.02599e-156	16		IFITM3	1.13804e-185	1.82019	0.862	0.088	1.99566e-181	16		IGHGP	0	2.53368	0.213	0.002	0	16
IL7R	1.0712e-158	0.941366	0.745	0.276	2.11112e-154	16		SERPINA1	6.08316e-160	2.26789	0.982	0.15	1.06674e-155	16		IGHG4	8.90759e-281	4.11549	0.349	0.012	1.69761e-276	16
LYAR	5.66486e-139	0.839501	0.577	0.203	1.11643e-134	16		CD68	9.635e-152	1.74104	0.954	0.139	1.68959e-147	16		IGHG2	1.25385e-233	4.99499	0.29	0.01	2.38958e-229	16
CD7	1.70573e-111	1.00248	0.732	0.345	3.36165e-107	16		CFD	4.03566e-108	1.99719	0.982	0.21	7.07693e-104	16		SEC11C	3.06922e-206	2.96208	0.941	0.179	5.84931e-202	16
CD3E	2.58811e-105	0.668773	0.748	0.333	5.10064e-101	16		LST1	6.29632e-108	3.17391	1	0.297	1.10412e-103	16		IGHG3	8.08301e-204	5.59526	0.414	0.026	1.54046e-199	16
DUSP2	1.9599e-94	0.721376	0.435	0.146	3.86256e-90	16		AIF1	2.32797e-100	2.81881	1	0.323	4.08232e-96	16		IGHG1	5.46095e-193	6.85093	0.45	0.033	1.04075e-188	16
CD3D	9.0007e-93	0.646954	0.797	0.363	1.77386e-88	16		FCER1G	4.04453e-99	2.59697	0.991	0.296	7.09249e-95	16		MZB1	1.85831e-191	3.87381	0.976	0.216	3.54157e-187	16
CTSW	3.11578e-90	0.556067	0.708	0.303	6.14058e-86	16		S100A11	6.61972e-80	2.06172	1	0.357	1.16083e-75	16		FKBP11	1.68756e-187	2.39516	0.917	0.183	3.21616e-183	16
ZFP36L2	3.39289e-86	0.773007	0.932	0.783	6.68671e-82	16		SAT1	1.3529e-79	2.76444	1	0.476	2.37245e-75	16		ITM2C	4.24424e-159	2.24886	0.935	0.219	8.08868e-155	16
CD3G	7.30309e-81	0.490159	0.637	0.274	1.43929e-76	16		PSAP	1.61271e-79	2.22102	1	0.427	2.82805e-75	16		IGHA1	1.08911e-151	8.06573	0.769	0.141	2.07563e-147	16
LCK	1.51297e-75	0.499845	0.658	0.314	2.98175e-71	16		COTL1	2.18693e-77	2.48454	0.991	0.522	3.835e-73	16		HSP90B1	7.62818e-109	2.68136	0.982	0.504	1.45378e-104	16
TRAC	3.12929e-73	0.605484	0.742	0.367	6.16721e-69	16		CTSS	2.87748e-74	2.0657	1	0.436	5.04595e-70	16		SSR4	2.08878e-107	2.56384	0.994	0.666	3.98079e-103	16
LTB	6.83178e-70	0.793505	0.866	0.533	1.34641e-65	16		FTH1	1.39151e-66	2.28232	1	0.98	2.44016e-62	16		PPIB	3.2703e-92	2.43344	0.988	0.617	6.23254e-88	16
JUNB	2.70823e-67	0.96287	0.798	0.565	5.33739e-63	16		CST3	3.17261e-65	1.82162	0.991	0.34	5.56349e-61	16		IGKC	1.87773e-60	8.23178	0.805	0.384	3.57858e-56	16
IFITM1	1.15443e-66	0.633816	0.84	0.528	2.27514e-62	16		TYROBP	1.64112e-61	1.72575	1	0.392	2.87787e-57	16		IGLC2	3.85266e-47	7.67666	0.515	0.152	7.34241e-43	16
EVL	2.06264e-60	0.513008	0.806	0.515	4.06504e-56	16		FTL	2.01422e-61	2.17639	1	0.977	3.53213e-57	16		IGLC3	8.9519e-41	7.78387	0.402	0.107	1.70605e-36	16
PPP2R5C	5.59834e-53	0.531022	0.568	0.315	1.10332e-48	16		IFITM2	7.54933e-61	1.90882	0.936	0.443	1.32385e-56	16		IGHM	8.4659e-05	4.59178	0.367	0.268	1	16
HBB	0	7.9538	0.865	0.211	0	17		DERL3	0	1.63991	0.879	0.025	0	17		CD34	4.229e-264	1.40951	0.911	0.102	8.05963e-260	17
HBA2	0	6.1171	0.573	0.057	0	17		MZB1	2.03932e-172	3.77179	1	0.085	3.57615e-168	17		BLNK	1.79826e-254	1.41961	0.857	0.095	3.42713e-250	17
HBA1	0	5.78046	0.706	0.064	0	17		IGHG4	1.9193e-114	3.54077	0.515	0.03	3.36569e-110	17		DNTT	1.02394e-246	3.45975	1	0.163	1.95143e-242	17
HBD	0	4.56005	0.782	0.029	0	17		IGHG2	3.38055e-101	4.58394	0.409	0.021	5.92813e-97	17		S100A16	4.94705e-227	1.51737	0.893	0.109	9.42809e-223	17
AHSP	0	4.29706	0.758	0.013	0	17		FKBP11	7.91631e-97	1.96264	0.924	0.133	1.3882e-92	17		MAN1A1	1.61325e-220	1.19202	0.798	0.093	3.07453e-216	17
CA1	0	3.81223	0.641	0.015	0	17		ITM2C	6.5698e-92	1.75915	0.879	0.117	1.15208e-87	17		FAM30A	9.80287e-218	1.69457	0.869	0.115	1.86823e-213	17
PRDX2	0	3.25646	0.899	0.285	0	17		SEC11C	1.60346e-87	1.97622	0.939	0.16	2.81183e-83	17		C1QTNF4	7.97178e-178	1.32691	0.815	0.113	1.51926e-173	17
HBM	0	2.99411	0.328	0.005	0	17		HERPUD1	5.94826e-65	2.57163	1	0.283	1.04309e-60	17		EGFL7	1.63688e-155	1.2821	0.923	0.174	3.11957e-151	17
BLVRB	0	2.9763	0.866	0.17	0	17		XBP1	7.55109e-54	1.80268	0.955	0.284	1.32416e-49	17		ITM2C	1.75999e-143	1.48824	0.946	0.219	3.35419e-139	17
CA2	0	2.57345	0.643	0.026	0	17		IGHG3	1.31734e-51	7.01441	0.606	0.098	2.31008e-47	17		SOCS2	3.80384e-122	1.39797	0.946	0.224	7.24936e-118	17
FAM178B	0	2.20558	0.689	0.008	0	17		IGHG1	2.2725e-51	7.97561	0.667	0.119	3.98505e-47	17		CDK6	1.9774e-119	1.45527	0.935	0.255	3.76852e-115	17
APOC1	0	2.09771	0.651	0.009	0	17		SSR4	4.95286e-48	3.00355	0.985	0.568	8.68533e-44	17		CD99	5.89886e-116	2.39865	1	0.514	1.1242e-111	17
TMEM14C	0	2.05644	0.809	0.2	0	17		JCHAIN	1.82071e-43	5.78994	0.606	0.113	3.1928e-39	17		LAT2	1.28659e-110	1.27221	0.911	0.255	2.45199e-106	17
IFI27	0	2.04791	0.492	0.018	0	17		HSP90B1	4.7033e-43	2.13839	0.955	0.394	8.24771e-39	17		BCL11A	7.8717e-99	1.25557	0.869	0.24	1.50019e-94	17
PCLAF	0	1.9005	0.75	0.077	0	17		IGLL5	1.17376e-42	6.0309	0.455	0.057	2.05831e-38	17		LIMS1	3.36788e-88	1.6673	0.804	0.237	6.41851e-84	17
KLF1	0	1.87905	0.775	0.013	0	17		IGHA2	3.25027e-26	3.26396	0.227	0.024	5.69968e-22	17		SERPINB1	9.3229e-68	1.16185	0.929	0.439	1.77676e-63	17
SLC25A37	2.57352e-265	1.85195	0.628	0.138	5.07189e-261	17		IGHA1	1.44071e-20	7.50097	0.515	0.155	2.52643e-16	17		HLA-DRB1	1.00298e-67	1.29619	1	0.553	1.91147e-63	17
TUBA1B	6.60823e-250	1.89053	0.958	0.465	1.30235e-245	17		IGKC	3.76493e-15	7.74224	0.697	0.455	6.60218e-11	17		XBP1	7.79862e-66	1.22395	0.911	0.42	1.48626e-61	17
ATP5IF1	5.15638e-180	1.86142	0.811	0.447	1.01622e-175	17		IGLC2	7.0325e-15	7.44021	0.515	0.185	1.23322e-10	17		HLA-DRA	1.82614e-64	1.37955	1	0.579	3.48026e-60	17
HIST1H4C	1.4979e-160	2.57944	0.758	0.354	2.95207e-156	17		IGLC3	1.84002e-11	7.68672	0.394	0.139	3.22667e-07	17		ACTG1	2.81335e-61	1.20192	1	0.931	5.36168e-57	17
CST3	0	3.16355	0.995	0.288	0	18										PTGDS	0	3.47801	0.365	0.005	0	18
HLA-DQA1	0	2.34918	0.907	0.212	0	18										PLD4	0	2.38405	0.988	0.079	0	18
FCER1A	0	1.86375	0.499	0.02	0	18										JCHAIN	0	2.3143	0.91	0.089	0	18
CLEC10A	0	1.3773	0.513	0.005	0	18										CCDC50	0	2.29455	0.958	0.098	0	18
GRN	1.24944e-298	1.39158	0.957	0.242	2.46239e-294	18										LILRA4	0	2.27622	0.832	0.011	0	18
HLA-DQB1	5.74036e-288	2.30931	0.981	0.341	1.13131e-283	18										SERPINF1	0	2.07061	0.868	0.043	0	18
LYZ	3.15554e-263	1.88551	0.974	0.25	6.21894e-259	18										UGCG	0	1.85197	0.88	0.065	0	18
AC020656.1	3.95335e-263	1.49496	0.926	0.202	7.79126e-259	18										SPIB	0	1.70178	0.886	0.051	0	18
ANXA2	2.30971e-262	1.62214	0.952	0.311	4.55198e-258	18										IRF8	3.91019e-269	3.0986	0.982	0.141	7.45203e-265	18
HLA-DRB1	4.0564e-259	2.73483	1	0.523	7.99435e-255	18										RNASE6	1.52104e-256	1.88944	0.964	0.13	2.8988e-252	18
HLA-DPB1	7.24004e-248	2.53969	0.998	0.57	1.42687e-243	18										APP	1.34785e-219	1.78143	0.898	0.132	2.56874e-215	18
HLA-DPA1	2.14317e-246	2.5388	0.995	0.522	4.22376e-242	18										ITM2C	2.07197e-192	2.59189	0.994	0.218	3.94876e-188	18
HLA-DMA	2.29292e-240	1.4589	0.936	0.323	4.51889e-236	18										TCF4	8.54237e-179	2.1987	0.988	0.221	1.628e-174	18
HLA-DRA	2.76338e-237	2.52221	1	0.56	5.44606e-233	18										BCL11A	2.43297e-151	1.84174	0.97	0.239	4.63676e-147	18
COTL1	8.711e-227	1.68493	0.969	0.41	1.71676e-222	18										HERPUD1	1.05646e-150	2.09498	0.964	0.252	2.0134e-146	18
LGALS1	9.26333e-224	1.95222	0.988	0.395	1.82562e-219	18										IRF7	7.57774e-147	2.94137	0.964	0.292	1.44417e-142	18
CD74	3.83211e-221	2.2412	1	0.767	7.55233e-217	18										ALOX5AP	9.12436e-99	1.85211	0.85	0.267	1.73892e-94	18
GSTP1	1.29619e-209	1.48963	0.995	0.553	2.55453e-205	18										PLAC8	1.00277e-83	2.03739	0.964	0.641	1.91107e-79	18
VIM	1.6408e-209	1.81833	0.995	0.715	3.23368e-205	18										SEC61B	1.26789e-82	1.78088	0.952	0.568	2.41634e-78	18
S100A10	2.07728e-202	1.77483	0.96	0.516	4.0939e-198	18										CD74	2.72657e-81	1.75743	1	0.8	5.19629e-77	18
TPSAB1	0	3.64936	0.36	0.007	0	19
TPSB2	0	3.09769	0.285	0.007	0	19
AC084033.3	0	1.53982	0.797	0.128	0	19
PRSS57	0	1.42162	0.778	0.101	0	19
GATA2	0	1.39757	0.674	0.026	0	19
HBD	0	1.32935	0.432	0.036	0	19
TSC22D1	0	1.20329	0.674	0.081	0	19
APOC1	0	1.17037	0.312	0.016	0	19
CNRIP1	0	1.14367	0.601	0.012	0	19
HDC	0	1.05104	0.312	0.001	0	19
MS4A2	0	1.03369	0.181	0.001	0	19
CDK6	7.53354e-223	1.04887	0.761	0.179	1.48471e-218	19
SOX4	3.94232e-212	1.62425	0.783	0.198	7.76953e-208	19
HMGA1	1.15236e-179	1.07694	0.763	0.229	2.27107e-175	19
HSP90AB1	2.81364e-131	1.34242	0.937	0.694	5.54512e-127	19
HNRNPA1	2.10026e-129	1.24625	1	0.964	4.13919e-125	19
SERPINB1	1.84586e-125	1.40354	0.804	0.38	3.63781e-121	19
MYC	6.05046e-124	1.38929	0.601	0.194	1.19242e-119	19
NPM1	1.1024e-112	1.15583	0.961	0.867	2.17261e-108	19
LMO4	2.57596e-38	1.28675	0.304	0.116	5.0767e-34	19
IRF8	0	2.86815	0.973	0.136	0	20
PTGDS	0	2.84286	0.295	0.007	0	20
IRF7	0	2.81731	0.953	0.205	0	20
ITM2C	0	2.4663	0.983	0.173	0	20
JCHAIN	0	2.40922	0.936	0.095	0	20
PLD4	0	2.28616	0.959	0.067	0	20
LILRA4	0	2.24203	0.875	0.01	0	20
TCF4	0	2.09476	0.976	0.167	0	20
CCDC50	0	2.03071	0.929	0.078	0	20
SERPINF1	0	1.90403	0.844	0.028	0	20
RNASE6	0	1.72366	0.953	0.132	0	20
UGCG	0	1.71626	0.858	0.053	0	20
BCL11A	1.42592e-290	1.69816	0.942	0.193	2.81021e-286	20
C12orf75	3.44053e-272	1.74585	0.868	0.174	6.78059e-268	20
HERPUD1	1.16515e-242	1.83562	0.949	0.258	2.29628e-238	20
ALOX5AP	1.57899e-192	1.9162	0.868	0.262	3.11188e-188	20
SEC61B	2.8406e-162	1.78111	0.959	0.509	5.59825e-158	20
PLAC8	9.53079e-151	1.98302	0.953	0.571	1.87833e-146	20
CD74	1.48345e-145	1.9075	1	0.768	2.92358e-141	20
GZMB	3.87548e-144	1.93643	0.661	0.148	7.63781e-140	20
CCL3	0	2.43154	0.753	0.071	0	21
CD160	0	2.02332	0.88	0.074	0	21
XCL1	0	1.56464	0.622	0.029	0	21
IL2RB	0	1.52802	0.822	0.091	0	21
XCL2	0	1.46592	0.64	0.051	0	21
KLRF1	0	1.35906	0.8	0.097	0	21
KLRB1	2.51937e-306	2.433	0.931	0.161	4.96516e-302	21
TRDC	2.09662e-265	1.34076	0.775	0.107	4.13201e-261	21
KLRD1	2.82872e-265	1.64051	0.945	0.167	5.57485e-261	21
CMC1	2.46708e-239	2.03724	0.898	0.191	4.86212e-235	21
GZMK	1.23381e-215	1.19854	0.6	0.077	2.4316e-211	21
CCL4	1.72612e-198	1.78731	0.811	0.157	3.40184e-194	21
GZMA	5.17249e-183	1.52811	0.916	0.207	1.01939e-178	21
CD7	8.63035e-174	1.8554	0.967	0.347	1.70087e-169	21
CST7	9.5909e-174	1.20756	0.942	0.215	1.89017e-169	21
NKG7	4.33849e-154	1.77547	0.989	0.311	8.55029e-150	21
CTSW	1.10899e-131	1.32707	0.931	0.306	2.18559e-127	21
ID2	4.03313e-122	1.40423	0.938	0.377	7.9485e-118	21
CCL5	8.30881e-96	1.59767	0.749	0.234	1.6375e-91	21
NFKBIA	2.2956e-30	1.15547	0.589	0.333	4.52416e-26	21
JCHAIN	0	6.28573	0.826	0.097	0	22
IGHG4	0	3.87622	0.403	0.019	0	22
MZB1	0	3.84302	0.983	0.162	0	22
IGHA2	0	3.3912	0.424	0.014	0	22
IGHGP	0	2.13164	0.229	0.002	0	22
SEC11C	1.81152e-298	2.60884	0.936	0.168	3.57015e-294	22
FKBP11	5.80697e-293	2.18522	0.924	0.16	1.14444e-288	22
IGHG2	7.7104e-293	4.7923	0.318	0.015	1.51956e-288	22
IGLL5	8.96772e-275	5.60168	0.475	0.034	1.76736e-270	22
HERPUD1	1.55621e-174	2.23467	0.907	0.259	3.06697e-170	22
IGHG3	2.12153e-170	6.1426	0.458	0.055	4.1811e-166	22
IGHA1	7.91461e-169	7.80869	0.708	0.143	1.55981e-164	22
IGHG1	1.35348e-167	7.23607	0.504	0.068	2.66743e-163	22
SSR4	9.56475e-156	2.66706	0.987	0.625	1.88502e-151	22
HSP90B1	2.9566e-149	2.50811	0.966	0.451	5.82686e-145	22
PPIB	3.39839e-101	2.15277	0.949	0.55	6.69755e-97	22
IGKC	4.89512e-73	7.95313	0.78	0.408	9.64731e-69	22
IGLC2	1.13341e-54	7.49579	0.5	0.163	2.23373e-50	22
IGLC3	1.20338e-46	7.6078	0.394	0.118	2.37161e-42	22
IGHM	4.56171e-05	4.67842	0.364	0.273	0.899021	22
DNTT	0	3.57684	1	0.105	0	23
S100A16	0	1.56805	0.891	0.065	0	23
CD34	0	1.37396	0.891	0.065	0	23
C1QTNF4	0	1.36494	0.803	0.072	0	23
BLNK	1.00502e-291	1.23557	0.777	0.078	1.9807e-287	23
EGFL7	2.5731e-275	1.33547	0.912	0.112	5.07106e-271	23
FAM30A	1.73844e-270	1.59181	0.839	0.1	3.42612e-266	23
SOCS2	3.88024e-232	1.55609	0.943	0.142	7.64718e-228	23
ITM2C	2.2755e-209	1.56735	0.948	0.176	4.48455e-205	23
CDK6	1.00495e-192	1.56138	0.927	0.182	1.98055e-188	23
CD99	3.78625e-143	2.53759	1	0.467	7.46194e-139	23
BCL11A	2.13558e-139	1.26872	0.86	0.195	4.2088e-135	23
LAT2	2.56567e-127	1.15835	0.86	0.214	5.05642e-123	23
LIMS1	3.00111e-113	1.43502	0.772	0.192	5.91459e-109	23
SERPINB1	1.08448e-100	1.29107	0.948	0.382	2.13729e-96	23
XBP1	1.77182e-90	1.15292	0.917	0.362	3.49191e-86	23
ACTG1	5.26833e-83	1.317	1	0.912	1.03828e-78	23
HLA-DRB1	4.30987e-79	1.28706	1	0.526	8.49389e-75	23
GAPDH	4.57015e-78	1.28218	1	0.859	9.00686e-74	23
HLA-DRA	1.15533e-68	1.28337	1	0.563	2.27693e-64	23
SMIM25	0	2.05562	0.94	0.072	0	24
MS4A7	1.01733e-289	2.12414	0.934	0.093	2.00495e-285	24
SERPINA1	6.81484e-238	2.29797	0.987	0.133	1.34307e-233	24
FCGR3A	1.11666e-216	2.50137	0.993	0.149	2.20072e-212	24
CD68	3.32765e-211	1.77989	0.974	0.143	6.55813e-207	24
CFD	1.51709e-160	2.16635	0.987	0.196	2.98988e-156	24
LST1	1.11427e-133	2.9288	1	0.319	2.196e-129	24
FCER1G	3.38767e-127	2.48499	0.993	0.309	6.67643e-123	24
FCN1	1.47014e-118	1.78178	0.921	0.183	2.89734e-114	24
AIF1	8.18693e-115	2.52067	1	0.39	1.61348e-110	24
COTL1	1.60081e-111	2.42731	0.993	0.415	3.15489e-107	24
PSAP	1.39889e-109	2.35466	1	0.412	2.75692e-105	24
CST3	1.03174e-108	2.01566	0.993	0.294	2.03335e-104	24
SAT1	5.82089e-106	2.60973	1	0.463	1.14718e-101	24
CTSS	9.23114e-104	2.35552	1	0.422	1.81927e-99	24
S100A11	2.98765e-103	2.06576	1	0.394	5.88807e-99	24
TIMP1	2.30227e-101	1.83742	0.887	0.241	4.53731e-97	24
TYROBP	4.39928e-97	1.96032	1	0.381	8.6701e-93	24
FTH1	3.42527e-88	2.41497	1	0.981	6.75052e-84	24
FTL	1.02878e-86	2.35811	1	0.983	2.02752e-82	24
DCD	0	4.48641	0.13	0	0	25
SCGB2A2	0	3.36332	0.13	0	0	25
MUCL1	0	2.08743	0.114	0	0	25
SCGB1D2	0	1.86162	0.13	0	0	25
KRT19	0	1.68949	0.39	0	0	25
SCGB1B2P	0	1.51124	0.146	0.001	0	25
PIP	0	1.29111	0.122	0	0	25
SLPI	0	1.13107	0.195	0.002	0	25
AZGP1	0	0.838531	0.106	0	0	25
KRT7	0	0.700399	0.163	0.001	0	25
WFDC2	0	0.647743	0.154	0.001	0	25
CLDN4	0	0.641909	0.163	0	0	25
TACSTD2	6.28165e-255	0.668069	0.171	0.002	1.23799e-250	25
MGP	1.41059e-140	0.585188	0.114	0.002	2.77998e-136	25
KRT8	1.9175e-100	0.95456	0.211	0.011	3.77901e-96	25
KRT18	3.97593e-91	1.15649	0.244	0.016	7.83575e-87	25
TM4SF1	1.28957e-55	0.760997	0.179	0.013	2.54149e-51	25
EPCAM	3.19141e-40	0.601161	0.122	0.009	6.28962e-36	25
CD9	2.86639e-22	1.17523	0.293	0.076	5.64908e-18	25
IFI27	4.46532e-20	0.774746	0.154	0.025	8.80026e-16	25
UBE2C	0	1.70403	0.783	0.035	0	26
TOP2A	0	1.54988	0.85	0.037	0	26
RNASE2	8.72596e-259	1.8308	0.933	0.084	1.71971e-254	26
RETN	5.0613e-154	1.82259	0.625	0.058	9.97481e-150	26
PTTG1	2.47138e-150	1.57953	0.725	0.083	4.8706e-146	26
AC020656.1	1.25301e-136	3.40006	1	0.209	2.46943e-132	26
LYZ	3.94168e-122	3.55135	1	0.257	7.76826e-118	26
MNDA	1.51234e-116	1.66117	0.933	0.17	2.98053e-112	26
S100A8	6.18943e-104	2.79648	1	0.251	1.21981e-99	26
FCN1	2.6737e-97	1.74184	0.925	0.184	5.26932e-93	26
S100A9	1.345e-90	2.55996	1	0.286	2.65072e-86	26
HMGB2	1.31461e-84	2.54347	1	0.478	2.59083e-80	26
LGALS1	1.86025e-77	2.60719	1	0.4	3.66618e-73	26
TUBA1B	1.2746e-72	1.78457	1	0.471	2.51199e-68	26
CST3	1.7463e-70	1.4827	0.992	0.294	3.44161e-66	26
HMGN2	3.13605e-69	1.82403	1	0.694	6.18054e-65	26
TUBB	1.41925e-67	1.58979	0.95	0.387	2.79707e-63	26
H2AFZ	2.53279e-63	1.88166	0.95	0.506	4.99163e-59	26
HIST1H4C	1.94918e-54	2.147	0.85	0.358	3.84145e-50	26
FOS	1.20429e-53	1.64552	0.933	0.388	2.37341e-49	26
IGLC6	0	2.13537	0.339	0.003	0	27
CCDC191	0	1.43918	0.669	0.029	0	27
FCRLA	2.21503e-216	1.45861	0.712	0.055	4.36537e-212	27
SPIB	4.6367e-201	1.59393	0.754	0.066	9.138e-197	27
FAM129C	5.48639e-177	1.35764	0.754	0.075	1.08126e-172	27
PCDH9	5.20664e-174	1.5858	0.763	0.077	1.02612e-169	27
IGLC3	1.7496e-166	2.50522	0.873	0.117	3.44811e-162	27
NEIL1	2.01912e-163	1.53292	0.72	0.074	3.97928e-159	27
VPREB3	4.70201e-161	2.20751	0.949	0.139	9.26671e-157	27
TCL1A	4.24033e-152	2.79187	0.983	0.172	8.35685e-148	27
IGLC2	2.92455e-123	2.23723	0.89	0.163	5.76371e-119	27
CD9	2.45546e-121	1.37204	0.636	0.075	4.83922e-117	27
CD24	1.71888e-118	1.52196	0.797	0.121	3.38756e-114	27
CD79B	4.41024e-115	2.99905	1	0.28	8.6917e-111	27
IGHM	2.10037e-110	2.83535	1	0.271	4.13942e-106	27
CD72	1.26021e-104	1.37454	0.636	0.088	2.48362e-100	27
HIST1H1C	1.68431e-92	2.07889	0.754	0.147	3.31944e-88	27
IGLC7	2.442e-91	1.59853	0.161	0.006	4.8127e-87	27
YBX3	5.87613e-57	1.36026	0.847	0.286	1.15807e-52	27
CD74	5.75268e-42	1.3687	1	0.769	1.13374e-37	27
S100A16	1.06062e-58	0.862595	0.621	0.069	2.09026e-54	28
PRSS57	1.07561e-43	0.832341	0.69	0.109	2.11981e-39	28
DNTT	2.51566e-43	1.51508	0.672	0.109	4.95787e-39	28
CXorf21	2.79554e-31	1.04951	0.569	0.11	5.50944e-27	28
ITM2C	1.64976e-28	0.942525	0.707	0.179	3.25135e-24	28
RPS23	2.64091e-24	0.834867	1	0.998	5.2047e-20	28
RPLP0	8.33697e-22	0.974157	1	0.974	1.64305e-17	28
RPS4X	1.41322e-20	0.81293	1	0.999	2.78518e-16	28
RPS24	1.31048e-19	0.777357	1	0.997	2.5827e-15	28
MYC	6.02064e-19	0.880299	0.638	0.198	1.18655e-14	28
GAPDH	6.59995e-18	1.00114	1	0.86	1.30072e-13	28
CD99	3.24288e-17	1.03695	0.862	0.47	6.39107e-13	28
NPM1	6.6935e-17	0.920973	1	0.868	1.31915e-12	28
HSP90AB1	6.79805e-17	0.994673	0.966	0.697	1.33976e-12	28
TXN	1.02954e-16	0.814189	0.845	0.393	2.02902e-12	28
ANKRD28	9.79113e-16	0.8008	0.5	0.147	1.92964e-11	28
SERPINB1	2.6811e-15	0.796796	0.793	0.384	5.28391e-11	28
GSTP1	7.169e-14	0.80487	0.931	0.558	1.41287e-09	28
EEF1B2	1.56597e-13	0.798426	1	0.917	3.08622e-09	28
LGALS1	5.31017e-11	0.866034	0.793	0.402	1.04653e-06	28
CCR7	3.91693e-27	1.14125	0.9	0.225	7.71949e-23	29
GIMAP7	2.14231e-23	1.3737	0.975	0.398	4.22206e-19	29
TRAC	2.15502e-17	1.12793	0.975	0.374	4.24711e-13	29
TRAT1	5.10333e-16	0.632984	0.525	0.116	1.00576e-11	29
NOSIP	3.45037e-15	0.96084	0.875	0.36	6.79998e-11	29
LEF1	4.03972e-15	0.705695	0.675	0.194	7.96149e-11	29
CD3E	4.11e-15	0.84359	0.925	0.34	8.09999e-11	29
LINC00861	1.74701e-13	0.743964	0.625	0.192	3.443e-09	29
RPS29	6.06674e-13	0.642157	1	0.998	1.19563e-08	29
LTB	6.77495e-13	1.01421	1	0.539	1.33521e-08	29
IL7R	3.82369e-12	0.814534	0.8	0.285	7.53572e-08	29
RPL34	4.82371e-12	0.602504	1	0.999	9.50658e-08	29
SLFN5	2.38443e-11	0.593346	0.65	0.216	4.69924e-07	29
RPS27	4.79273e-11	0.613601	1	0.999	9.44552e-07	29
GIMAP4	6.34832e-11	0.953273	0.75	0.348	1.25113e-06	29
LDHB	5.34197e-10	0.699156	1	0.651	1.0528e-05	29
FYB1	5.36161e-08	0.672915	0.875	0.511	0.00105667	29
ACAP1	1.49907e-07	0.586164	0.825	0.418	0.00295437	29
PRMT2	1.53921e-07	0.598713	0.7	0.356	0.00303347	29
TRBC1	6.43829e-06	0.689344	0.6	0.287	0.126886	29

## Sheet: 3Marker genes for B cells
Marker genes for B cells from merged data								Marker genes for B cells from B-ALL patients
gene	p_val	avg_log2FC	pct.1	pct.2	p_val_adj	cluster		gene	p_val	avg_log2FC	pct.1	pct.2	p_val_adj	cluster
IGHD	8.04541e-269	0.699508	0.939	0.461	1.32846e-264	0		AL713998.1	0	2.19182	0.934	0.078	0	0
IL4R	1.03732e-232	0.821075	0.637	0.19	1.71282e-228	0		ARPP21	0	2.04306	0.817	0.048	0	0
LINC00926	1.68496e-213	0.832843	0.821	0.363	2.78221e-209	0		SLC35E3	0	1.89749	0.916	0.237	0	0
IGHM	4.62421e-199	0.474508	0.999	0.771	7.6355e-195	0		CTGF	0	1.73312	0.785	0.119	0	0
FCER2	6.01374e-184	0.666474	0.58	0.194	9.92989e-180	0		TERF2	0	1.65539	0.885	0.191	0	0
BTG1	4.67096e-183	0.833734	0.988	0.694	7.71268e-179	0		MME	0	1.61952	0.929	0.25	0	0
RPL21	3.00108e-181	0.552354	1	0.994	4.95539e-177	0		MDK	0	1.53214	0.721	0.083	0	0
CD37	2.5805e-165	0.697015	0.988	0.771	4.26092e-161	0		UBE2E3	0	1.5313	0.82	0.117	0	0
RPS27	1.8262e-164	0.473611	1	0.995	3.01541e-160	0		CLEC4E	0	1.50366	0.666	0.028	0	0
RPL18A	7.12988e-162	0.45018	1	0.995	1.17729e-157	0		WASF2	0	1.41917	0.958	0.511	0	0
HVCN1	1.01696e-157	0.674853	0.659	0.29	1.67921e-153	0		PCLO	0	1.40301	0.752	0.039	0	0
CD74	7.34625e-152	0.503299	1	0.979	1.21301e-147	0		GNG11	0	1.33672	0.811	0.127	0	0
MS4A1	2.05503e-139	0.626889	0.926	0.494	3.39326e-135	0		H3F3B	0	1.31357	1	0.927	0	0
BIRC3	1.03298e-125	0.634929	0.655	0.306	1.70565e-121	0		PTPRE	0	1.27225	0.829	0.196	0	0
TXNIP	6.4622e-120	0.689878	0.955	0.779	1.06704e-115	0		TRPM4	0	1.24409	0.688	0.028	0	0
PLPP5	5.10027e-119	0.561865	0.569	0.254	8.42157e-115	0		STMN1	2.23e-303	1.48377	0.931	0.374	3.53e-299	0
CXCR4	4.13438e-106	0.615955	0.93	0.733	6.82669e-102	0		EIF3F	7.56e-265	1.67523	0.973	0.742	1.19e-260	0
44621	4.88276e-96	0.451111	0.579	0.274	8.06242e-92	0		PCDH9	5.61e-264	1.38809	0.793	0.22	8.87e-260	0
HLA-DRB1	3.61228e-95	0.498978	0.995	0.91	5.9646e-91	0		ARHGAP24	5.73e-253	1.4473	0.811	0.294	9.05e-249	0
HLA-DRB5	1.85238e-35	0.485055	0.523	0.374	3.05865e-31	0		CD9	7.67e-185	1.36195	0.631	0.179	1.21e-180	0
DNTT	0	2.23927	0.887	0.131	0	1		MS4A1	7.39e-265	1.39128	0.959	0.281	1.17e-260	1
GAPDH	0	2.09694	0.994	0.665	0	1		RPS27	2.93e-208	0.695595	1	0.993	4.63e-204	1
CD99	0	1.52095	0.856	0.293	0	1		CD37	8.86e-201	1.12813	0.991	0.679	1.4e-196	1
H2AFY	0	1.46182	0.885	0.286	0	1		RPL21	7.98e-199	0.731327	1	0.993	1.26e-194	1
SOCS2	0	1.43579	0.921	0.149	0	1		BTG1	3.28e-197	1.16072	0.99	0.544	5.18e-193	1
S100A16	0	1.35411	0.492	0.049	0	1		LINC00926	6.98e-189	0.999422	0.802	0.239	1.1e-184	1
C1QTNF4	0	1.25828	0.619	0.061	0	1		BIRC3	9.92e-169	0.938429	0.753	0.23	1.57e-164	1
SOX4	0	1.12002	0.829	0.22	0	1		IGHM	1.21e-164	0.85963	0.941	0.769	1.91e-160	1
CLEC14A	0	1.09694	0.531	0.04	0	1		RPL18A	2.78e-160	0.602034	1	0.993	4.4e-156	1
ERG	0	1.06372	0.771	0.113	0	1		CD74	1.01e-157	0.650266	1	0.973	1.59e-153	1
MME	4.31335e-298	1.10673	0.709	0.168	7.12221e-294	1		44621	6.37e-156	0.719012	0.654	0.177	1.01e-151	1
HMGB1	5.68321e-263	1.13474	0.989	0.873	9.38412e-259	1		LTB	5.87e-143	0.990509	0.936	0.524	9.27e-139	1
STMN1	3.38248e-261	1.17686	0.801	0.29	5.58515e-257	1		HVCN1	8.44e-142	0.752906	0.657	0.21	1.33e-137	1
ACTG1	8.59373e-233	1.11748	0.972	0.763	1.419e-228	1		BANK1	2.02e-104	0.697536	0.802	0.43	3.2e-100	1
MDK	1.36051e-228	1.07059	0.457	0.086	2.24648e-224	1		IL4R	1.03e-101	0.696103	0.509	0.151	1.63e-97	1
VPREB1	1.2206e-220	1.53133	0.5	0.115	2.01546e-216	1		HLA-DRB1	4.53e-87	0.625725	0.998	0.897	7.16e-83	1
PRDX1	2.6678e-209	1.11488	0.747	0.36	4.40507e-205	1		NCF1	1.16e-86	0.595755	0.675	0.316	1.84e-82	1
NPM1	4.55893e-192	1.22603	0.974	0.862	7.5277e-188	1		LIMD2	4.55e-79	0.598381	0.864	0.595	7.19e-75	1
BTF3	5.85488e-187	1.07579	0.985	0.914	9.66758e-183	1		TXNIP	1.42e-69	0.629115	0.938	0.739	2.24e-65	1
GYPC	8.33079e-107	1.23332	0.496	0.257	1.37558e-102	1		PLAC8	5.94e-56	0.604031	0.778	0.571	9.39e-52	1
CD9	0	1.45885	0.692	0.13	0	2		VPREB1	0	2.26538	0.985	0.141	0	2
SOX4	2.14977e-287	1.16435	0.821	0.241	3.5497e-283	2		S100A16	0	1.92555	0.98	0.103	0	2
MME	1.48442e-282	1.22021	0.723	0.183	2.45107e-278	2		CLEC14A	0	1.62398	0.893	0.12	0	2
NEIL1	5.35791e-265	1.03098	0.657	0.172	8.84699e-261	2		CYTL1	0	1.56142	0.815	0.062	0	2
HIST1H1C	4.90097e-251	1.32675	0.702	0.221	8.09248e-247	2		PRSS57	0	1.3273	0.819	0.081	0	2
CD24	1.93629e-246	1.16398	0.868	0.433	3.1972e-242	2		CLEC11A	0	1.31078	0.721	0.054	0	2
ARPP21	6.57888e-246	1.20733	0.523	0.096	1.0863e-241	2		GYPC	1.72e-295	2.08438	0.952	0.242	2.72e-291	2
YBX3	1.34967e-239	1.11589	0.911	0.463	2.22857e-235	2		DNTT	4.7e-234	1.94705	0.998	0.36	7.43e-230	2
STMN1	3.20778e-233	1.01005	0.814	0.304	5.29668e-229	2		IGLL1	1.01e-232	1.6912	0.634	0.069	1.6e-228	2
RCSD1	2.90108e-200	0.944763	0.971	0.77	4.79027e-196	2		C1QTNF4	1.33e-214	1.33254	0.832	0.185	2.1e-210	2
AL713998.1	2.11319e-193	1.13924	0.506	0.117	3.4893e-189	2		BTF3	4.93e-212	1.50807	1	0.945	7.78e-208	2
VPREB3	1.55298e-192	1.02303	0.914	0.558	2.56428e-188	2		NPM1	6.81e-208	1.67048	1	0.899	1.08e-203	2
SLC35E3	2.60277e-187	1.3408	0.611	0.209	4.29769e-183	2		GAPDH	4.41e-203	1.66498	0.998	0.767	6.98e-199	2
CD79B	3.79802e-181	1.05848	0.983	0.87	6.2713e-177	2		PRDX1	2.39e-197	1.45544	0.974	0.457	3.78e-193	2
TCL1A	5.44358e-167	1.04695	0.937	0.697	8.98844e-163	2		RPS4X	1.48e-189	1.35468	1	0.996	2.33e-185	2
PCDH9	1.43048e-164	1.07682	0.615	0.235	2.36201e-160	2		NUDT1	1.19e-185	1.22603	0.752	0.19	1.88e-181	2
CLEC4E	1.40268e-149	0.937235	0.347	0.068	2.3161e-145	2		H2AFY	3.16e-181	1.44129	0.976	0.485	4.99e-177	2
CTGF	8.18113e-145	0.973812	0.462	0.129	1.35087e-140	2		CD99	5.12e-180	1.40921	0.978	0.442	8.09e-176	2
IGLL1	1.58829e-93	0.988233	0.297	0.077	2.62258e-89	2		HSP90AB1	1.94e-140	1.31604	0.956	0.725	3.07e-136	2
EIF3F	7.11026e-78	0.970552	0.863	0.724	1.17405e-73	2		RPL36A	1.28e-135	1.2692	0.926	0.638	2.03e-131	2
IGLC2	0	0.609657	1	0.339	0	3		VPREB1	2.16e-175	1.64359	0.819	0.175	3.41e-171	3
MS4A1	8.83513e-79	0.639928	0.943	0.544	1.45886e-74	3		LCN6	1.63e-158	1.16711	0.587	0.096	2.58e-154	3
RPL21	9.50515e-79	0.450742	1	0.995	1.56949e-74	3		S100A16	3.91e-130	0.950369	0.708	0.151	6.18e-126	3
CD37	2.25703e-69	0.562917	0.989	0.797	3.7268e-65	3		IL2RA	1.36e-120	0.707089	0.485	0.078	2.14e-116	3
LINC00926	2.87865e-69	0.560952	0.781	0.424	4.75323e-65	3		C9orf139	1.32e-102	0.894148	0.502	0.11	2.08e-98	3
RPS27	9.14962e-68	0.396116	1	0.995	1.51079e-63	3		DNTT	9.76e-97	1.43888	0.851	0.388	1.54e-92	3
RPL18A	7.76593e-62	0.361662	1	0.995	1.28231e-57	3		LCN8	3.23e-94	0.983833	0.475	0.111	5.1e-90	3
CD74	2.93813e-56	0.360576	1	0.981	4.85145e-52	3		XBP1	9.7e-94	1.25272	0.775	0.292	1.53e-89	3
RPLP2	1.07962e-52	0.34382	1	0.995	1.78267e-48	3		IGLL1	1.84e-90	1.32508	0.463	0.099	2.91e-86	3
BTG1	1.19405e-52	0.530795	0.986	0.73	1.97161e-48	3		SNHG7	2.01e-87	0.959437	0.891	0.558	3.18e-83	3
LTB	6.0876e-50	0.487387	0.934	0.679	1.00518e-45	3		SOX4	1.21e-75	0.954581	0.837	0.426	1.91e-71	3
BIRC3	1.1967e-48	0.458963	0.633	0.351	1.97599e-44	3		LST1	6.42e-65	0.90082	0.634	0.26	1.01e-60	3
HVCN1	4.88841e-39	0.3593	0.598	0.342	8.07174e-35	3		XIST	3.29e-63	0.691219	0.809	0.398	5.2e-59	3
CD38	3.18944e-37	0.369745	0.556	0.313	5.2664e-33	3		HIST1H2AC	1.68e-57	0.830221	0.715	0.364	2.66e-53	3
TXNIP	7.76287e-37	0.456982	0.939	0.802	1.2818e-32	3		PRDX1	1.89e-57	0.76489	0.847	0.482	2.99e-53	3
IL4R	9.09556e-37	0.449503	0.485	0.264	1.50186e-32	3		CD99	9.34e-50	0.86351	0.77	0.477	1.48e-45	3
ADAM28	5.63841e-36	0.343244	0.463	0.245	9.31014e-32	3		LGALS1	1.73e-48	1.04165	0.401	0.128	2.73e-44	3
FCER2	1.56788e-35	0.34601	0.477	0.254	2.58888e-31	3		VIM	7.07e-47	0.869075	0.777	0.505	1.12e-42	3
IRF8	4.60102e-35	0.353353	0.519	0.294	7.5972e-31	3		HIST1H1C	3.18e-46	0.858024	0.653	0.343	5.03e-42	3
HLA-DRB1	5.46731e-31	0.364535	0.993	0.921	9.02763e-27	3		S100A4	8.19e-42	0.883892	0.649	0.358	1.29e-37	3
IGLC3	0	0.875266	0.995	0.236	0	4		IGLC3	3.9e-293	0.554199	0.936	0.176	6.16e-289	4
CD52	7.87253e-76	0.688581	0.946	0.551	1.29991e-71	4		MS4A1	4.24e-117	1.24581	0.979	0.378	6.69e-113	4
RPS27	2.38761e-58	0.38786	1	0.995	3.94243e-54	4		LINC00926	5.01e-77	0.784601	0.835	0.317	7.91e-73	4
CD38	9.91365e-58	0.547475	0.786	0.43	1.63694e-53	4		BIRC3	8.57e-75	0.766916	0.792	0.302	1.35e-70	4
RPL21	2.74147e-57	0.417696	1	0.995	4.52671e-53	4		RPS27	5.23e-70	0.532738	1	0.994	8.26e-66	4
MS4A1	2.65365e-53	0.513545	0.992	0.8	4.38171e-49	4		CD37	1.54e-68	0.826608	0.987	0.725	2.44e-64	4
RPLP2	7.02782e-51	0.359446	1	0.995	1.16043e-46	4		IGHM	6.13e-66	0.615284	0.672	0.244	9.68e-62	4
CD10	6.98782e-48	0.424414	0.606	0.313	1.15383e-43	4		RPL21	3.11e-62	0.526807	1	0.994	4.92e-58	4
BIRC3	1.51357e-44	0.468201	0.647	0.354	2.49921e-40	4		BTG1	1.8e-57	0.760234	0.981	0.609	2.85e-53	4
BTG1	3.74814e-43	0.490494	0.984	0.735	6.18893e-39	4		RALGPS2	6.4e-57	0.586043	0.597	0.225	1.01e-52	4
CD74	5.39822e-43	0.341229	1	0.982	8.91354e-39	4		CD74	2.91e-56	0.520128	1	0.977	4.6e-52	4
LTB	1.40942e-36	0.458364	0.913	0.686	2.32724e-32	4		LTB	4.54e-50	0.824853	0.901	0.588	7.18e-46	4
HLA-DPA1	2.97598e-31	0.353397	0.997	0.937	4.91394e-27	4		SPIB	1.69e-45	0.621263	0.499	0.186	2.67e-41	4
BANK1	5.995e-28	0.357629	0.699	0.479	9.89895e-24	4		CORO1A	9.29e-45	0.656595	0.893	0.617	1.47e-40	4
TOMM7	6.3497e-24	0.337169	0.859	0.731	1.04846e-19	4		POU2F2	1.86e-42	0.532076	0.613	0.278	2.93e-38	4
IL4R	7.88925e-24	0.349096	0.466	0.27	1.30267e-19	4		IGHD	1.29e-37	0.520351	0.888	0.8	2.03e-33	4
TXNIP	4.45802e-23	0.41894	0.91	0.808	7.36108e-19	4		NCF1	2.99e-37	0.535883	0.691	0.366	4.73e-33	4
HLA-DRB5	7.1601e-19	0.467664	0.536	0.393	1.18228e-14	4		HLA-DRB1	2.49e-35	0.590737	1	0.911	3.94e-31	4
HLA-DQA2	2.08919e-16	0.4039	0.539	0.399	3.44967e-12	4		BANK1	2.62e-33	0.503332	0.787	0.486	4.15e-29	4
JUNB	1.85862e-14	0.351703	0.552	0.403	3.06895e-10	4		PTPRC	9.76e-33	0.538749	0.72	0.425	1.54e-28	4
GPR183	1.9418e-167	0.642443	0.475	0.086	3.2063e-163	5		IL4R	2.68e-91	0.95551	0.661	0.19	4.23e-87	5
TNFRSF13B	9.78264e-147	0.462438	0.353	0.05	1.61531e-142	5		LINC00926	3.71e-91	0.986387	0.853	0.319	5.86e-87	5
COTL1	3.88804e-143	0.792509	0.702	0.24	6.41994e-139	5		IGHM	5.92e-82	0.799907	1	0.789	9.36e-78	5
CRIP1	2.01437e-130	0.782193	0.622	0.189	3.32612e-126	5		RPL21	1.64e-77	0.656208	1	0.994	2.6e-73	5
RPL41	6.20401e-129	0.55248	1	0.998	1.02441e-124	5		CD37	7.23e-74	0.92654	0.989	0.727	1.14e-69	5
RPS27	5.20554e-103	0.535467	1	0.995	8.59539e-99	5		BTG1	6.94e-72	0.958268	0.986	0.612	1.1e-67	5
RPL23A	2.98992e-100	0.477624	0.998	0.994	4.93695e-96	5		RPS27	8.31e-72	0.564831	1	0.994	1.31e-67	5
RPLP2	3.53474e-99	0.52955	1	0.995	5.83657e-95	5		MS4A1	2.43e-71	0.833588	0.948	0.386	3.84e-67	5
RPS29	4.33493e-97	0.526934	1	0.994	7.15784e-93	5		BIRC3	9.24e-68	0.802056	0.77	0.308	1.46e-63	5
MS4A1	1.27477e-90	0.763258	0.968	0.551	2.1049e-86	5		CD74	5.56e-64	0.565394	1	0.977	8.78e-60	5
TOMM7	3.27261e-85	0.682088	0.932	0.724	5.40373e-81	5		FCER2	4.81e-56	0.584503	0.526	0.168	7.6e-52	5
LTB	1.49984e-83	0.852499	0.964	0.682	2.47653e-79	5		IGHD	3.76e-48	0.613242	0.624	0.253	5.94e-44	5
RPS20	2.198e-81	0.49874	1	0.988	3.62934e-77	5		HVCN1	3.58e-46	0.570007	0.647	0.279	5.66e-42	5
RPLP1	2.0769e-74	0.505129	1	0.997	3.42938e-70	5		TXNIP	2.7e-43	0.67083	0.948	0.769	4.27e-39	5
RPS21	5.07096e-65	0.544912	0.993	0.938	8.37318e-61	5		PLPP5	1.11e-40	0.608142	0.592	0.264	1.76e-36	5
RALGPS2	3.59759e-62	0.505018	0.588	0.271	5.94035e-58	5		STK17A	1.76e-38	0.528315	0.572	0.252	2.78e-34	5
LSP1	1.49086e-59	0.492212	0.7	0.376	2.46171e-55	5		HLA-DRB1	7.31e-36	0.562425	1	0.912	1.16e-31	5
BANK1	9.26693e-51	0.500074	0.761	0.474	1.53016e-46	5		LTB	2.72e-34	0.520514	0.931	0.587	4.3e-30	5
LINC01781	3.909e-34	0.526874	0.25	0.094	6.45454e-30	5		CLEC2D	1.16e-33	0.581396	0.684	0.38	1.83e-29	5
JUNB	5.84599e-26	0.474846	0.61	0.398	9.65291e-22	5		CXCR4	1.8e-27	0.558702	0.928	0.709	2.84e-23	5
FKBP11	0	2.50942	0.924	0.056	0	6		FKBP11	2.29e-306	2.73564	0.934	0.07	3.62e-302	6
SEC11C	5.5784e-298	2.76578	0.945	0.142	9.21106e-294	6		SEC11C	4.87e-214	3.1095	0.946	0.134	7.7e-210	6
ITM2C	7.29407e-191	2.17417	0.915	0.225	1.2044e-186	6		IGHA2	1.26e-198	3.6391	0.494	0.021	1.99e-194	6
HSP90B1	3.70227e-169	2.8073	0.966	0.354	6.11319e-165	6		JCHAIN	1.21e-134	6.21689	0.904	0.229	1.91e-130	6
SSR4	2.13044e-153	2.9087	0.979	0.525	3.51779e-149	6		HSP90B1	3.58e-120	3.01902	0.988	0.391	5.66e-116	6
IGHA2	3.69804e-146	3.30763	0.411	0.038	6.10621e-142	6		IGHA1	3.39e-116	7.97089	0.765	0.154	5.36e-112	6
MZB1	6.7638e-146	2.97437	0.983	0.481	1.11684e-141	6		IGHGP	1.18e-112	2.53759	0.217	0.005	1.86e-108	6
HERPUD1	2.71269e-143	2.2037	0.911	0.299	4.47919e-139	6		PPIB	1.19e-106	2.84168	0.988	0.478	1.88e-102	6
PPIB	4.50888e-129	2.50948	0.953	0.432	7.44506e-125	6		SSR4	2.49e-106	2.73063	0.994	0.589	3.94e-102	6
JCHAIN	4.55838e-125	5.79538	0.801	0.271	7.52679e-121	6		MZB1	2.93e-97	2.77932	1	0.645	4.63e-93	6
IGHA1	1.75001e-101	7.3303	0.665	0.183	2.88961e-97	6		IGHG4	1.62e-80	4.19459	0.349	0.034	2.56e-76	6
IGHG4	1.43029e-88	3.84221	0.39	0.061	2.36169e-84	6		IGHG1	1.99e-79	6.82159	0.446	0.062	3.15e-75	6
IGHG1	1.52083e-68	7.08454	0.492	0.131	2.5112e-64	6		IGLL5	2.38e-79	5.33561	0.5	0.071	3.76e-75	6
IGHG2	8.07674e-68	4.7705	0.314	0.051	1.33363e-63	6		IGHG3	5.06e-66	5.61099	0.422	0.068	8e-62	6
IGHG3	2.27058e-66	6.07993	0.449	0.114	3.74918e-62	6		IGHG2	6.47e-57	5.04684	0.289	0.034	1.02e-52	6
IGLL5	2.80965e-44	5.12905	0.466	0.133	4.6393e-40	6		IGKC	7.65e-27	6.3171	0.699	0.535	1.21e-22	6
IGHM	3.51135e-37	2.66545	0.352	0.84	5.79795e-33	6		IGHD	1.08e-23	2.70211	0.078	0.535	1.71e-19	6
IGKC	5.54586e-26	6.02652	0.665	0.622	9.15732e-22	6		IGHM	1.87e-22	2.45892	0.386	0.829	2.96e-18	6
IGLC3	3.35513e-05	6.07033	0.381	0.308	0.553999	6		IGLC3	5.79e-08	6.29831	0.392	0.247	0.000914738	6
IGLC2	0.000291899	5.84589	0.449	0.414	1	6		IGLC2	1.08e-06	6.04018	0.446	0.33	0.0171356	6
CD2	0	1.7354	0.756	0.032	0	7		CD2	0	1.70799	0.794	0.021	0	7
CD123	0	1.41797	0.756	0.022	0	7		CD123	0	1.59032	0.785	0.02	0	7
CD3E	0	1.06881	0.662	0.018	0	7		CD7	0	1.19507	0.72	0.015	0	7
CD3G	0	0.901734	0.559	0.007	0	7		CD3E	0	1.14908	0.729	0.011	0	7
CD303	0	0.861497	0.545	0.019	0	7		TRBC1	2.54e-208	1.28327	0.57	0.019	4.02e-204	7
TRBC1	3.24523e-243	1.03298	0.432	0.019	5.35853e-239	7		GZMA	3.34e-181	1.49086	0.523	0.019	5.29e-177	7
TRAC	1.8917e-205	1.41964	0.732	0.091	3.12357e-201	7		KLRD1	3.97e-173	1.02236	0.421	0.011	6.28e-169	7
LCK	2.43345e-188	0.804636	0.568	0.053	4.01811e-184	7		CD303	2.59e-123	1.00918	0.346	0.012	4.09e-119	7
GZMA	6.03622e-149	0.767038	0.305	0.017	9.96701e-145	7		PRF1	1.68e-119	1.04255	0.383	0.016	2.66e-115	7
CTSW	1.99765e-144	0.801261	0.437	0.04	3.29851e-140	7		CCL5	9.84e-113	2.33963	0.551	0.046	1.55e-108	7
GIMAP7	4.53192e-132	0.756665	0.535	0.068	7.48311e-128	7		CTSW	3.22e-107	1.29385	0.561	0.049	5.09e-103	7
FYB1	1.19275e-123	1.03058	0.7	0.127	1.96947e-119	7		TRAC	8.56e-106	1.58544	0.748	0.1	1.35e-101	7
IL7R	3.26147e-121	1.00765	0.54	0.078	5.38533e-117	7		CST7	3.86e-86	1.21601	0.477	0.044	6.09e-82	7
KLRB1	1.78616e-117	0.771411	0.23	0.012	2.94932e-113	7		FYB1	6e-62	1.16085	0.832	0.194	9.49e-58	7
CCL5	2.37419e-106	1.65387	0.404	0.05	3.92026e-102	7		HCST	9.93e-58	1.2029	0.822	0.22	1.57e-53	7
CLEC4E	3.17236e-92	1.00162	0.704	0.18	5.23819e-88	7		IL7R	4.67e-53	1.01158	0.579	0.107	7.38e-49	7
TRBC2	2.70626e-58	0.879761	0.62	0.203	4.46858e-54	7		CLEC4E	4.88e-53	2.43777	0.626	0.14	7.7e-49	7
BDCA2	2.03762e-55	1.52564	0.427	0.105	3.36452e-51	7		TRBC2	4.6e-50	1.02563	0.692	0.166	7.27e-46	7
S100A4	1.39754e-21	0.818999	0.615	0.342	2.30761e-17	7		GZMB	2.86e-42	1.26416	0.262	0.027	4.52e-38	7
GNLY	2.14826e-21	0.766769	0.192	0.048	3.54721e-17	7		GNLY	4.64e-40	2.17821	0.364	0.056	7.33e-36	7
IGLL5	2.2721e-251	1.32628	1	0.122	3.75169e-247	8		MCM7	1.34e-27	1.14378	0.7	0.111	2.11e-23	8
IGLV2-14	8.54847e-45	0.522298	0.128	0.009	1.41152e-40	8		PTMS	8.25e-23	1.23234	0.6	0.097	1.3e-18	8
RPS27	2.88693e-23	0.441061	1	0.996	4.7669e-19	8		STMN1	1.55e-20	2.31847	0.967	0.514	2.45e-16	8
RPL26	1.21102e-20	0.373327	1	0.991	1.99964e-16	8		MDK	3.3e-18	1.61032	0.833	0.243	5.22e-14	8
RPL21	3.60107e-20	0.427745	1	0.995	5.94608e-16	8		UHRF1	5.83e-18	1.47644	0.867	0.261	9.21e-14	8
CD37	6.83709e-20	0.567992	0.988	0.815	1.12894e-15	8		TUBA1B	1.25e-16	1.67211	0.967	0.517	1.97e-12	8
MS4A1	2.58398e-19	0.61419	0.957	0.58	4.26667e-15	8		PTMA	2.1e-15	1.19097	1	0.988	3.33e-11	8
RPL18A	1.01034e-18	0.366654	1	0.996	1.66828e-14	8		ARPP21	1.98e-14	1.08157	0.867	0.242	3.13e-10	8
LINC00926	5.03922e-17	0.501359	0.811	0.455	8.32077e-13	8		HMGB1	2.01e-13	1.31626	1	0.934	3.17e-09	8
CD74	4.51189e-15	0.383771	1	0.983	7.45003e-11	8		HMGN2	1.92e-12	2.0211	0.967	0.659	3.03e-08	8
LTB	1.05843e-14	0.466987	0.957	0.702	1.74767e-10	8		TUBB	3.88e-12	1.15234	0.967	0.516	6.14e-08	8
RPS29	3.78791e-14	0.348953	1	0.995	6.2546e-10	8		HNRNPA1	9.24e-12	1.09924	1	0.958	1.46e-07	8
KLF2	1.1329e-12	0.433029	0.665	0.392	1.87064e-08	8		NASP	2.19e-11	1.11478	0.767	0.369	3.45e-07	8
BTG1	3.95868e-12	0.444959	0.988	0.753	6.53657e-08	8		AKAP12	3.3e-11	1.27831	0.733	0.278	5.21e-07	8
CD52	3.97339e-12	0.385274	1	0.944	6.56086e-08	8		HNRNPM	7.19e-11	1.09869	0.9	0.47	1.14e-06	8
TOMM7	1.75751e-10	0.360713	0.878	0.74	2.902e-06	8		UBB	1.74e-10	1.10153	1	0.926	2.76e-06	8
RPS21	3.04441e-09	0.354208	0.994	0.942	5.02693e-05	8		HMGB2	1.92e-10	1.40953	0.867	0.48	3.04e-06	8
BIRC3	6.08513e-09	0.420509	0.604	0.377	0.000100478	8		HNRNPA2B1	1.79e-09	1.07642	1	0.823	2.83e-05	8
IL4R	1.62204e-08	0.353602	0.494	0.284	0.000267831	8		ATP1B3	3.42e-09	1.04042	0.7	0.31	5.41e-05	8
BANK1	3.72131e-06	0.343726	0.634	0.497	0.0614463	8		CD24	1.53e-08	1.04333	0.933	0.6	0.000241116	8
MYO1C	7.27274e-59	0.639879	0.421	0.065	1.20087e-54	9
PLD4	1.73934e-52	0.742483	0.493	0.099	2.87199e-48	9
PPP1R14A	1.37396e-51	0.912967	0.6	0.148	2.26869e-47	9
RGS2	9.62572e-45	1.05287	0.436	0.091	1.5894e-40	9
FCRLA	1.63817e-44	0.914102	0.721	0.253	2.70495e-40	9
SPIB	3.50873e-38	1.06812	0.679	0.259	5.79361e-34	9
CD72	1.83667e-32	1.04141	0.714	0.332	3.03271e-28	9
CYB561A3	3.02121e-30	0.842684	0.686	0.294	4.98863e-26	9
FCRL5	7.05259e-27	0.801746	0.507	0.176	1.16452e-22	9
NCF1	1.66813e-21	0.774649	0.771	0.46	2.75442e-17	9
IGHM	2.31694e-21	0.661412	0.907	0.82	3.82574e-17	9
CD79B	5.68244e-21	0.938235	0.957	0.887	9.38285e-17	9
PTPN6	1.66207e-20	0.692636	0.679	0.358	2.74441e-16	9
ACTB	6.89981e-20	0.74989	1	0.972	1.1393e-15	9
UCP2	8.29554e-20	0.715893	0.836	0.602	1.36976e-15	9
FAM129C	2.96069e-19	0.682003	0.6	0.294	4.88869e-15	9
MS4A1	2.78439e-16	0.810666	0.836	0.585	4.59758e-12	9
JUNB	4.9149e-13	0.835048	0.657	0.413	8.11548e-09	9
SMIM14	2.72263e-12	0.643617	0.521	0.317	4.4956e-08	9
TCL1A	4.17812e-11	0.851955	0.786	0.734	6.89891e-07	9

## Sheet: 4Marker genes for B-ALL B cells
Marker genes for B cells from initial diagnosis								Marker genes for B cells from relapse stage
gene	p_val	avg_log2FC	pct.1	pct.2	p_val_adj	cluster		gene	p_val	avg_log2FC	pct.1	pct.2	p_val_adj	cluster
VPREB1	0	3.03054	0.97	0.045	0	0		SOCS2	4.76384e-273	1.91125	0.918	0.049	6.52456e-269	0
S100A16	0	1.90252	0.902	0.019	0	0		ERG	2.97566e-250	1.56814	0.847	0.025	4.07547e-246	0
LCN6	1.57883e-285	1.53817	0.779	0.021	2.33714e-281	0		GAPDH	1.39891e-204	2.05565	0.973	0.545	1.91594e-200	0
C9orf139	1.42177e-269	1.39885	0.774	0.034	2.10465e-265	0		DNTT	1.06055e-203	2.63932	0.784	0.065	1.45252e-199	0
IGLL1	5.8521e-257	2.37177	0.702	0.014	8.66287e-253	0		HSPB1	3.79666e-188	1.53174	0.809	0.127	5.19991e-184	0
RPL10	7.15204e-250	1.38358	1	0.997	1.05872e-245	0		SLC35E3	8.7735e-184	1.94891	0.79	0.129	1.20162e-179	0
RPS4X	5.17692e-249	1.57872	1	0.993	7.66339e-245	0		PTPRE	1.29237e-174	1.3072	0.774	0.111	1.77003e-170	0
PRSS57	1.16076e-247	1.22197	0.722	0.03	1.71828e-243	0		TERF2	9.74486e-169	1.48248	0.672	0.046	1.33466e-164	0
BTF3	1.30143e-244	1.6697	0.998	0.953	1.9265e-240	0		AL713998.1	2.57516e-167	1.74537	0.636	0.019	3.52694e-163	0
DNTT	3.27122e-217	1.90193	0.977	0.328	4.84239e-213	0		GNG11	3.75749e-167	1.44458	0.728	0.095	5.14626e-163	0
CLEC14A	9.79602e-217	1.47149	0.744	0.079	1.4501e-212	0		SMAD1	4.8688e-166	1.33903	0.655	0.031	6.66831e-162	0
NUDT1	7.85559e-213	1.35379	0.83	0.15	1.16286e-208	0		MME	1.84822e-157	1.74298	0.672	0.072	2.53132e-153	0
RPL36A	6.25941e-206	1.49041	0.993	0.606	9.2658e-202	0		CTGF	4.08803e-156	1.68055	0.603	0.021	5.59897e-152	0
CYTL1	1.44864e-200	1.3278	0.648	0.044	2.14443e-196	0		CD99	1.55554e-149	1.51669	0.77	0.169	2.13047e-145	0
NPM1	2.97219e-194	1.49902	0.998	0.923	4.39974e-190	0		STMN1	8.6078e-141	1.43022	0.79	0.225	1.17892e-136	0
GYPC	4.93485e-182	1.58036	0.82	0.201	7.30506e-178	0		H2AFY	6.31714e-131	1.37838	0.81	0.299	8.65196e-127	0
SOX4	2.93966e-177	1.41656	0.97	0.359	4.35158e-173	0		ARPP21	1.67457e-127	1.53003	0.553	0.037	2.29349e-123	0
CD99	3.40732e-152	1.33345	0.937	0.459	5.04385e-148	0		AKAP12	1.76237e-125	1.34886	0.537	0.032	2.41374e-121	0
S100A4	7.57416e-148	1.3003	0.872	0.286	1.1212e-143	0		EIF3F	1.50575e-117	1.62935	0.919	0.674	2.06227e-113	0
GAPDH	2.6996e-130	1.26464	0.988	0.885	3.99622e-126	0		XBP1	1.72424e-46	1.51271	0.445	0.166	2.36151e-42	0
AL713998.1	0	2.36621	0.954	0.097	0	1		IGKC	7.94094e-252	0.874858	0.982	0.216	1.08759e-247	1
ARPP21	0	2.26024	0.84	0.029	0	1		MS4A1	1.32872e-109	1.14668	0.961	0.34	1.81981e-105	1
PCLO	5.08478e-279	1.54271	0.781	0.028	7.527e-275	1		IGHD	4.16582e-95	0.937452	0.896	0.335	5.7055e-91	1
GNG11	1.58926e-258	1.48727	0.809	0.062	2.35259e-254	1		BTG1	6.4452e-86	0.987097	0.985	0.538	8.82734e-82	1
UBE2E3	7.84189e-257	1.6225	0.833	0.086	1.16083e-252	1		RPL8	5.00838e-84	0.62386	1	0.996	6.85948e-80	1
MDK	2.49039e-231	1.83625	0.757	0.067	3.68653e-227	1		RPL18A	1.93217e-82	0.603788	1	0.996	2.64629e-78	1
H3F3B	3.96194e-221	1.44349	1	0.954	5.86486e-217	1		CD37	2.25549e-82	0.902586	0.991	0.749	3.08912e-78	1
DPEP1	4.64973e-212	1.48604	0.792	0.113	6.88299e-208	1		IGHM	4.61168e-80	1.09634	0.972	0.746	6.31616e-76	1
TERF2	1.15686e-211	1.7232	0.926	0.259	1.7125e-207	1		RPL21	5.70604e-77	0.55719	1	0.995	7.815e-73	1
SLC35E3	1.07298e-203	1.88731	0.903	0.26	1.58834e-199	1		LINC00926	8.54537e-75	0.838067	0.752	0.271	1.17037e-70	1
CLEC4E	5.96983e-203	1.37315	0.626	0.03	8.83713e-199	1		BIRC3	8.86265e-72	0.815702	0.763	0.282	1.21383e-67	1
STMN1	1.45566e-202	1.83392	0.959	0.441	2.15481e-198	1		HVCN1	5.31685e-66	0.678447	0.665	0.236	7.28195e-62	1
WASF2	8.44773e-196	1.54142	0.976	0.541	1.25052e-191	1		CD38	6.41496e-65	0.635295	0.61	0.189	8.78593e-61	1
PTPRE	1.45703e-193	1.46169	0.827	0.182	2.15684e-189	1		LTB	3.24572e-62	0.744915	0.959	0.57	4.44534e-58	1
PCDH9	4.22813e-163	1.47946	0.719	0.128	6.25889e-159	1		RPL12	5.29401e-60	0.583041	1	0.989	7.25067e-56	1
CTGF	3.67674e-160	1.55088	0.753	0.163	5.44268e-156	1		MT-CO3	2.20302e-52	0.560582	1	0.979	3.01726e-48	1
ARHGAP24	1.42187e-158	1.58995	0.794	0.22	2.10479e-154	1		BANK1	1.31215e-48	0.592855	0.799	0.418	1.79712e-44	1
MME	2.75988e-155	1.42	0.939	0.367	4.08545e-151	1		PTPRC	9.55511e-47	0.574991	0.749	0.391	1.30867e-42	1
EIF3F	2.21102e-130	1.48344	0.974	0.805	3.27298e-126	1		IL4R	8.90423e-45	0.622698	0.497	0.168	1.21952e-40	1
CD9	9.23386e-117	1.5934	0.662	0.187	1.36689e-112	1		CORO1A	1.00583e-42	0.584059	0.856	0.572	1.37758e-38	1
MS4A1	1.79003e-232	1.96584	0.959	0.17	2.64978e-228	2		IGLC3	7.01209e-197	0.442121	0.826	0.096	9.60376e-193	2
LINC00926	7.94846e-159	1.20569	0.85	0.158	1.17661e-154	2		IGLC2	3.40862e-182	1.32446	0.853	0.165	4.66844e-178	2
RPS27	1.09241e-157	0.862772	1	0.993	1.61709e-153	2		IGHM	4.50994e-73	1.1143	0.99	0.765	6.17682e-69	2
CD38	9.06581e-152	0.970187	0.722	0.111	1.34201e-147	2		BTG1	6.11588e-67	0.914838	0.983	0.587	8.3763e-63	2
RPL21	2.28759e-146	0.918385	1	0.991	3.38632e-142	2		CD37	3.30189e-59	0.776933	0.98	0.778	4.52227e-55	2
CD37	1.96031e-140	1.32558	0.99	0.639	2.90185e-136	2		MS4A1	8.92218e-57	0.897022	0.903	0.425	1.22198e-52	2
BTG1	2.50108e-137	1.35581	0.994	0.526	3.70235e-133	2		IGHD	2.82563e-51	0.682187	0.858	0.408	3.86999e-47	2
BIRC3	1.0476e-132	1.04295	0.734	0.143	1.55076e-128	2		NCF1	5.40747e-46	0.66256	0.756	0.365	7.40607e-42	2
RALGPS2	2.62308e-110	0.817817	0.573	0.105	3.88294e-106	2		BIRC3	3.69452e-43	0.653488	0.749	0.339	5.06002e-39	2
LTB	1.81581e-107	1.41633	0.904	0.455	2.68795e-103	2		FCRLA	4.37521e-40	0.554661	0.532	0.194	5.99228e-36	2
CD74	3.64121e-104	0.784121	1	0.967	5.39008e-100	2		LINC00926	2.08341e-36	0.628428	0.709	0.336	2.85344e-32	2
BANK1	4.42204e-77	0.899956	0.791	0.416	6.54595e-73	2		SPIB	9.04877e-36	0.638395	0.54	0.217	1.23932e-31	2
CD52	7.42635e-72	0.724112	1	0.921	1.09932e-67	2		FAM129C	1.16115e-34	0.535689	0.547	0.24	1.59031e-30	2
HVCN1	1.24671e-71	0.73407	0.583	0.177	1.8455e-67	2		POU2F2	2.32761e-31	0.448317	0.604	0.281	3.18789e-27	2
PTPRC	4.01729e-62	0.714798	0.715	0.324	5.94679e-58	2		LTB	4.23579e-29	0.516834	0.913	0.627	5.80134e-25	2
CORO1A	2.41004e-57	0.712295	0.858	0.58	3.56759e-53	2		PTPN6	5.96973e-29	0.471907	0.632	0.322	8.17614e-25	2
TXNIP	3.19351e-54	0.76204	0.939	0.702	4.72736e-50	2		CLEC2D	1.11088e-27	0.483948	0.652	0.358	1.52146e-23	2
PLAC8	5.72213e-47	0.793422	0.793	0.566	8.47046e-43	2		CORO1A	2.34872e-27	0.515223	0.858	0.602	3.2168e-23	2
HLA-DRB5	1.29852e-45	0.851647	0.644	0.336	1.92219e-41	2		LIMD2	4.23993e-27	0.523818	0.858	0.667	5.80701e-23	2
HLA-DQA2	7.00165e-44	0.839657	0.661	0.369	1.03645e-39	2		PTPRC	3.47316e-24	0.442778	0.726	0.437	4.75684e-20	2
LINC00926	2.50509e-109	1.40789	0.917	0.246	3.70829e-105	3		TNFRSF17	6.76412e-111	2.00903	0.923	0.031	9.26413e-107	3
IL4R	1.77011e-106	1.36077	0.727	0.134	2.62029e-102	3		FKBP11	7.44911e-85	2.82973	1	0.057	1.02023e-80	3
IGHM	2.31025e-81	0.793578	1	0.809	3.41986e-77	3		IGHA2	2.70399e-69	3.25695	0.462	0.01	3.70339e-65	3
BIRC3	8.90839e-76	1.09974	0.769	0.221	1.31871e-71	3		SEC11C	6.41142e-53	3.03953	0.962	0.099	8.78108e-49	3
MS4A1	8.26461e-75	1.04271	0.946	0.282	1.22341e-70	3		IGHG2	2.71589e-50	5.12698	0.423	0.014	3.71968e-46	3
CD37	5.34982e-73	1.2039	0.992	0.688	7.91934e-69	3		IGHG4	6.63632e-47	5.35696	0.462	0.019	9.0891e-43	3
BTG1	1.36327e-72	1.27706	0.983	0.593	2.01805e-68	3		IGHG3	1.01831e-40	5.25778	0.577	0.039	1.39468e-36	3
RPL21	2.35714e-72	0.835746	1	0.992	3.48927e-68	3		SSR3	3.99846e-34	2.02942	0.962	0.168	5.47629e-30	3
RPS27	5.66551e-67	0.695358	1	0.994	8.38666e-63	3		IGHG1	8.20606e-34	7.08429	0.462	0.029	1.1239e-29	3
CD74	5.82083e-67	0.762374	1	0.972	8.61657e-63	3		IGHA1	5.57075e-32	7.87201	0.692	0.077	7.62969e-28	3
44621	4.57314e-63	0.880535	0.698	0.2	6.76962e-59	3		MYDGF	1.31556e-26	2.44602	1	0.267	1.80179e-22	3
FCER2	3.22618e-61	0.73824	0.529	0.113	4.77571e-57	3		ITM2C	1.61929e-25	2.45595	0.962	0.264	2.21778e-21	3
TXNIP	1.13597e-52	1.01032	0.955	0.733	1.68158e-48	3		HSP90B1	1.22218e-23	3.16341	1	0.375	1.6739e-19	3
PLPP5	1.83263e-45	0.817511	0.657	0.243	2.71285e-41	3		HERPUD1	2.06081e-21	2.70351	0.923	0.27	2.82249e-17	3
HLA-DRB1	4.95409e-35	0.693258	1	0.913	7.33355e-31	3		SSR4	2.17365e-21	3.16999	1	0.518	2.97703e-17	3
IRF8	3.47143e-34	0.698208	0.595	0.241	5.13875e-30	3		JCHAIN	6.55599e-20	6.15648	0.885	0.285	8.97908e-16	3
CLEC2D	2.62804e-31	0.784798	0.686	0.361	3.89029e-27	3		MZB1	1.2776e-18	3.06729	1	0.629	1.7498e-14	3
SELL	5.48682e-31	0.749978	0.773	0.436	8.12213e-27	3		PPIB	1.71099e-18	2.72853	0.962	0.477	2.34338e-14	3
STX7	1.56528e-30	0.680481	0.669	0.339	2.31709e-26	3		IGLL5	1.75158e-11	5.79141	0.5	0.096	2.39897e-07	3
HLA-DRB5	5.39367e-23	0.693395	0.653	0.378	7.98424e-19	3		IGLC3	0.00027017	6.75526	0.5	0.267	1	3
FKBP11	2.33408e-204	2.81237	0.956	0.082	3.45513e-200	4		CST7	4.96282e-107	2.01567	0.842	0.019	6.79707e-103	4
SEC11C	7.24345e-144	3.16631	0.963	0.168	1.07225e-139	4		KLRD1	4.07387e-96	1.62893	0.684	0.013	5.57957e-92	4
JCHAIN	1.73427e-121	6.44803	0.919	0.184	2.56724e-117	4		GZMH	3.21426e-94	1.41069	0.579	0.008	4.40225e-90	4
IGHA2	4.24235e-116	3.77424	0.526	0.032	6.27995e-112	4		MS4A1	2.40807e-92	2.15455	0.842	0.023	3.29809e-88	4
HSP90B1	3.56502e-91	2.98046	0.993	0.422	5.27729e-87	4		IL32	2.07578e-89	1.74536	0.789	0.02	2.84299e-85	4
IGLL5	6.74796e-87	5.43858	0.533	0.05	9.989e-83	4		CTSW	1.86741e-78	1.91812	0.895	0.034	2.5576e-74	4
PPIB	8.04234e-85	2.90359	0.993	0.495	1.19051e-80	4		PRF1	3.90893e-72	1.85072	0.737	0.023	5.35367e-68	4
MZB1	6.3316e-80	2.75749	1	0.677	9.37267e-76	4		CCL4	8.64055e-61	1.92648	0.842	0.04	1.18341e-56	4
IGHGP	3.42547e-73	2.82098	0.222	0.004	5.07073e-69	4		CCL5	3.26596e-59	3.0372	0.842	0.043	4.47305e-55	4
IGHA1	3.76193e-69	7.79075	0.778	0.22	5.56879e-65	4		CD123	2.19031e-47	1.53889	0.579	0.023	2.99985e-43	4
IGHG1	2.34886e-42	6.8317	0.452	0.092	3.47702e-38	4		KLRB1	5.83537e-45	1.29348	0.526	0.02	7.99212e-41	4
IGHG4	7.81284e-41	3.89942	0.341	0.051	1.15653e-36	4		NKG7	5.45209e-39	3.47917	0.895	0.085	7.46718e-35	4
IGHG3	8.66645e-31	5.78062	0.393	0.096	1.28289e-26	4		GZMB	3.10263e-30	2.26616	0.579	0.041	4.24936e-26	4
IGHG2	2.62361e-25	5.15235	0.274	0.052	3.88373e-21	4		HCST	6.88266e-24	1.84897	1	0.192	9.4265e-20	4
CRIP1	1.19135e-24	2.56797	0.541	0.202	1.76356e-20	4		CD303	2.63411e-19	1.60685	0.895	0.174	3.60768e-15	4
IGKC	1.18954e-23	6.62209	0.77	0.653	1.76088e-19	4		GNLY	2.67929e-16	2.91783	0.526	0.067	3.66956e-12	4
IGHD	5.17795e-20	2.95529	0.089	0.562	7.66491e-16	4		FYB1	7.30685e-16	1.2896	0.895	0.195	1.00075e-11	4
IGHM	2.78912e-18	3.00553	0.378	0.864	4.12873e-14	4		TRAC	1.04969e-14	1.43321	0.579	0.091	1.43765e-10	4
IGLC3	6.9666e-06	6.41117	0.378	0.244	0.103127	4		S100A4	6.04527e-12	1.62083	0.895	0.322	8.2796e-08	4
IGLC2	5.33159e-05	6.3064	0.452	0.351	0.789236	4		TYROBP	5.12873e-10	1.29264	0.474	0.087	7.02431e-06	4
CD3E	6.34099e-161	1.27693	0.816	0.024	9.38657e-157	5
CLEC4E	2.20544e-153	1.8053	0.878	0.033	3.26471e-149	5
CD3G	3.59076e-153	1.12602	0.673	0.015	5.3154e-149	5
IL32	7.4549e-133	1.74808	0.837	0.037	1.10355e-128	5
TRDC	2.44294e-96	0.892895	0.388	0.007	3.61628e-92	5
CD7	1.5034e-95	1.10525	0.653	0.031	2.22549e-91	5
TRBC1	2.47328e-83	1.41286	0.592	0.03	3.6612e-79	5
GZMA	4.7063e-57	1.12354	0.449	0.026	6.96674e-53	5
LCK	1.12121e-50	0.935946	0.612	0.061	1.65973e-46	5
TRAC	5.01752e-46	1.6678	0.796	0.13	7.42743e-42	5
TCF7	6.95157e-34	0.924063	0.592	0.087	1.02904e-29	5
IL7R	4.06668e-29	1.258	0.653	0.124	6.0199e-25	5
CTSW	6.02987e-28	1.01049	0.49	0.072	8.92602e-24	5
CD303	9.29949e-28	1.26362	0.816	0.205	1.3766e-23	5
CCL5	1.54332e-27	2.04636	0.449	0.064	2.28458e-23	5
TRBC2	1.92065e-24	1.01379	0.673	0.156	2.84314e-20	5
HCST	4.26918e-23	1.06961	0.837	0.261	6.31966e-19	5
NKG7	5.89614e-16	1.75015	0.612	0.196	8.72805e-12	5
PTPRC	8.52175e-16	0.995165	0.898	0.407	1.26147e-11	5
GNLY	2.54244e-08	1.1739	0.245	0.057	0.000376357	5

## Sheet: 5Marker genes for NK cells
Gene markers for NK cells of healthy donors								Gene markers of NK cells for B-ALL patients
gene	cluster	p_val	avg_log2FC	pct.1	pct.2	p_val_adj		gene	cluster	p_val	avg_log2FC	pct.1	pct.2	p_val_adj
GNLY	0	2.50046e-146	2.25109	0.951	0.321	4.70187e-142		S100A6	0	1.28683e-25	0.430058	0.944	0.808	2.59271e-21
NKG7	0	1.82055e-102	1.04048	0.998	0.993	3.42337e-98		GZMH	0	5.51032e-17	0.491664	0.776	0.627	1.11022e-12
CD3D	0	7.08069e-138	-3.15556	0.049	0.789	1.33145e-133		GNLY	0	2.76198e-17	0.568474	0.448	0.281	5.56483e-13
TRAC	0	6.54603e-117	-2.98755	0.09	0.741	1.23091e-112		LY6E	0	3.33981e-23	0.422368	0.936	0.846	6.72906e-19
GZMB	0	3.06545e-154	2.32475	0.93	0.319	5.76428e-150		IGKC	0	2.49712e-12	0.436753	0.418	0.283	5.0312e-08
TRAC	1	1.02644e-46	2.20678	0.541	0.105	1.93012e-42		HBA1	1	1.64421e-42	2.18592	0.441	0.203	3.31276e-38
CD3D	1	7.06812e-89	2.95932	0.692	0.036	1.32909e-84		CREM	1	1.53886e-34	0.957045	0.417	0.204	3.10049e-30
CD52	1	3.12296e-51	1.39433	0.91	0.612	5.87241e-47		ZFP36	1	2.1137e-51	1.05924	0.57	0.304	4.25868e-47
GNLY	1	5.03139e-46	1.93065	0.443	0.036	9.46103e-42		GZMB	1	2.94652e-51	0.45794	0.999	0.968	5.93666e-47
TYROBP	1	1.97919e-83	-1.79749	0.393	0.961	3.72167e-79		CCL4	1	2.34085e-26	0.478075	0.924	0.806	4.71635e-22
CD160	2	6.29507e-43	2.35329	0.944	0.298	1.18373e-38		GZMK	2	2.92924e-214	2.53255	0.595	0.014	5.90184e-210
TIGIT	2	2.91501e-26	1.26799	0.472	0.07	5.48138e-22		NCAM1	2	1.64288e-89	1.86878	0.623	0.103	3.31008e-85
GZMK	2	5.69024e-45	2.34903	0.75	0.119	1.06999e-40		XCL2	2	8.43265e-69	1.64638	0.711	0.183	1.69901e-64
GZMB	2	1.31021e-26	-3.72767	0.042	0.767	2.46372e-22		COTL1	2	1.0091e-96	1.73788	0.489	0.049	2.03315e-92
GNLY	2	6.32384e-33	-5.24152	0.056	0.861	1.18914e-28		RPS2	2	2.01919e-52	0.848301	1	0.992	4.06826e-48
								MYOM2	3	3.98912e-57	2.1351	0.636	0.084	8.03727e-53
								LAIR2	3	2.69901e-76	1.94598	0.597	0.035	5.43797e-72
								EIF5A	3	3.41695e-23	1.16964	0.74	0.245	6.88448e-19
								XCL2	3	1.17046e-16	1.136	0.61	0.215	2.35825e-12
								GNLY	3	1.63004e-08	0.57729	1	0.988	0.000328421
								CD3D	4	5.94988e-100	2.56092	0.867	0.068	1.19878e-95
								CD3G	4	6.24937e-139	1.95511	0.75	0.03	1.25912e-134
								CCR7	4	3.03587e-113	1.28823	0.467	0.011	6.11667e-109
								CD3E	4	4.89138e-73	1.71766	0.733	0.068	9.85515e-69
								IL7R	4	3.549e-68	1.37236	0.55	0.038	7.15053e-64
								EEF1B2	5	4.32914e-07	-1.70847	0.125	0.738	0.00872234
								NEDD8	5	7.28126e-07	-1.70593	0.042	0.635	0.0146703
								GNLY	5	4.1942e-07	-0.723286	0.25	0.934	0.00845046
								SKP1	5	9.9174e-07	-1.13905	0.083	0.694	0.0199816
								PPDPF	5	2.50875e-07	-1.74385	0.125	0.746	0.00505464

## Sheet: 6Marker genes for DCs
Marker genes for DCs from healthy donors								Marker genes for DCs from B-ALL patients
gene	cluster	p_val	avg_log2FC	pct.1	pct.2	p_val_adj		gene	cluster	p_val	avg_log2FC	pct.1	pct.2	p_val_adj
S100A8	0	6.87e-108	1.05944	1	0.951	1.29e-103		FCGR3A	0	7.87824e-208	2.58586	0.996	0.29	1.58731e-203
S100A9	0	2.38e-102	0.960567	1	0.97	4.47e-98		HLA-DRB5	0	2.34398e-204	1.9676	0.94	0.169	4.72264e-200
S100A12	0	2.99e-83	1.15202	0.979	0.751	5.62e-79		PPM1N	0	3.44456e-204	1.84671	0.828	0.083	6.9401e-200
S100A6	0	9.45e-59	0.457995	1	0.989	1.78e-54		LST1	0	6.7609e-198	1.79029	1	0.828	1.36219e-193
CD14	0	9.23008e-17	0.374158	0.816	0.624	1.73562e-12		CDKN1C	0	3.39377e-193	1.74872	0.873	0.118	6.83777e-189
S100A8	1	3.01007e-56	0.823033	1	0.952	5.66014e-52		CD14	1	5.05952e-164	2.26818	0.944	0.275	1.01939e-159
S100A9	1	9.4144e-53	0.705984	1	0.971	1.77028e-48		CSF3R	1	4.64509e-145	1.61628	0.914	0.253	9.35893e-141
CD1C	1	0.000765236	0.33822	0.597	0.629	1		FCN1	1	3.38923e-134	1.64135	0.995	0.667	6.82862e-130
CD14	1	0.000121295	0.254792	0.684	0.666	1		LY86	1	2.944e-125	1.31953	0.916	0.276	5.93158e-121
SIRPA	1	5.86283e-06	0.296869	0.79	0.825	0.110245		CD1D	1	3.99713e-119	1.27417	0.657	0.114	8.05342e-115
CTSS	2	2.2284e-52	0.68125	0.978	0.836	4.19028e-48		RPL23A	2	3.41122e-19	0.884902	0.83	0.998	6.87292e-15
NEAT1	2	9.66756e-55	0.712264	0.991	0.831	1.81789e-50		RPS23	2	3.65777e-19	0.933008	0.86	0.997	7.36967e-15
CD74	2	3.05131e-57	0.407806	0.996	0.902	5.73768e-53		RPL29	2	9.2411e-19	0.932943	0.813	0.995	1.8619e-14
CD14	2	1.53797e-23	0.559773	0.874	0.623	2.89201e-19		RPS24	2	2.53251e-18	0.748579	0.883	0.999	5.10251e-14
SLC7A7	2	9.25952e-22	0.557043	0.538	0.31	1.74116e-17		RPS7	2	2.62683e-18	0.830441	0.795	0.997	5.29254e-14
ELANE	3	1.68713e-94	2.3105	0.5	0.055	3.17249e-90		LYZ	3	1.19248e-77	2.71978	1	0.797	2.40261e-73
CLEC11A	3	7.75092e-56	1.76365	0.616	0.175	1.45748e-51		AZU1	3	1.97864e-76	1.00714	0.407	0.028	3.98656e-72
MPO	3	4.30665e-82	2.82218	0.477	0.061	8.09823e-78		S100A8	3	1.96378e-63	2.39086	0.987	0.599	3.95663e-59
PCLAF	3	3.00299e-65	1.37576	0.302	0.025	5.64682e-61		S100A12	3	6.66306e-58	1.41211	0.813	0.218	1.34247e-53
RNASE2	3	3.09891e-75	1.89659	0.82	0.264	5.82718e-71		CTSG	3	4.00024e-55	0.529138	0.287	0.018	8.05969e-51
AC020656.1	4	2.29e-41	1.35145	0.981	0.938	4.31e-37		FCGR3A	4	6.36357e-35	1.28403	1	0.477	1.28213e-30
LYZ	4	5.94e-25	0.810774	0.987	0.961	1.12e-20		MTSS1	4	3.16448e-32	1.05676	0.921	0.449	6.37579e-28
UBB	4	4.37e-11	0.485156	0.205	0.59	8.22e-07		RHOC	4	1.19822e-30	1.14649	0.913	0.476	2.41417e-26
TMSB4X	4	4.5e-11	0.292264	1	1	8.46e-07		MS4A7	4	4.41247e-28	1.00609	0.992	0.656	8.89025e-24
C1orf56	4	2.13e-09	1.50417	0.333	0.184	4.01e-05		LYPD2	4	3.28899e-26	1.68208	0.339	0.067	6.62666e-22
NFKBIA	5	3.77707e-45	1.46099	0.789	0.297	7.1024e-41		S100A12	5	2.01288e-81	3.06211	0.971	0.225	4.05556e-77
CSTA	5	7.85225e-35	1.05473	0.954	0.631	1.47654e-30		RETN	5	3.10489e-65	2.20037	0.524	0.055	6.25574e-61
TYMP	5	2.62115e-35	1.11494	0.967	0.624	4.92882e-31		PLBD1	5	1.01504e-59	1.57608	0.66	0.112	2.04511e-55
CSTA	5	7.85225e-35	1.05473	0.954	0.631	1.47654e-30		S100A8	5	7.69539e-59	3.27075	1	0.61	1.55047e-54
TNFAIP2	5	1.8824e-32	0.964176	0.645	0.215	3.53967e-28		S100A9	5	6.96688e-58	3.12123	1	0.783	1.40369e-53
LILRA4	6	0	3.534	0.974	0.021	0		SPIB	6	1.20489e-282	2.7455	0.941	0.013	2.4276e-278
IRF7	6	0	3.24149	0.871	0.014	0		MAP1A	6	1.85272e-257	1.86378	0.755	0.003	3.73285e-253
IRF8	6	0	2.78783	0.802	0.003	0		FAM129C	6	1.68192e-256	1.93898	0.794	0.006	3.38874e-252
PLD4	6	6.03489e-41	0.755352	0.631	0.106	1.1348e-36		DERL3	6	1.05677e-252	2.18926	0.804	0.008	2.12918e-248
CLEC4C	6	0	1.78627	0.655	0.003	0		JCHAIN	6	5.28006e-247	4.31955	0.99	0.032	1.06383e-242
FCGR3A	7	0	4.03922	1	0.025	0		CD1C	7	3.14506e-109	2.001	0.706	0.029	6.33666e-105
CDKN1C	7	0	2.01393	0.66	0.002	0		NDRG2	7	2.73258e-89	1.35534	0.549	0.02	5.50559e-85
RHOC	7	6.48048e-133	2.51719	0.819	0.074	1.21859e-128		CD1E	7	1.06764e-76	0.716428	0.275	0.002	2.15108e-72
CKB	7	1.23389e-204	1.64253	0.511	0.006	2.32021e-200		ITGB7	7	1.54111e-74	1.16583	0.706	0.048	3.10502e-70
CTSL	7	2.25421e-144	1.0946	0.426	0.008	4.23881e-140		CLEC10A	7	1.12138e-73	1.63172	0.471	0.018	2.25937e-69
CLEC10A	8	9.26994e-185	2.81945	0.774	0.033	1.74312e-180
FCER1A	8	8.40375e-167	3.4172	0.893	0.059	1.58024e-162
NDRG2	8	2.28462e-145	1.06919	0.5	0.013	4.296e-141
HLA-DMA	8	5.46464e-38	1.60587	0.94	0.353	1.02757e-33
HLA-DMB	8	3.99705e-34	1.28806	0.917	0.309	7.51605e-30
CD3G	9	2.32e-142	1.10987	0.397	0.005	4.36e-138
CD3D	9	3.72e-134	1.86157	0.618	0.024	7e-130
TRAC	9	8.11e-125	1.84996	0.588	0.024	1.52e-120
GZMM	9	1.62e-124	1.12028	0.456	0.011	3.05e-120
IL32	9	5.89e-119	2.52166	0.824	0.06	1.11e-114
MS4A1	10	6.27e-102	2.2055	0.69	0.021	1.18e-97
CD79A	10	8.53e-85	2.29234	0.828	0.041	1.6e-80
LINC01781	10	1.22e-73	0.850773	0.31	0.005	2.29e-69
BANK1	10	1.6e-67	1.56236	0.517	0.019	3.01e-63
IGHD	10	4.19e-55	1.44787	0.552	0.027	7.87e-51
